# Supplementary material for: Comparative transcription analysis of photosensitive and non-photosensitive eggplants to identify genes involved in dark regulated anthocyanin synthesis
Source: BMC Genomics. 2019 Aug 28;20:678. doi: 10.1186/s12864-019-6023-4 (PMC6712802; doi:10.1186/s12864-019-6023-4)
Supplement: Supplementary file 2 — Table S3. Differentially expressed genes (DEGs) in non-photosensitive eggplant. (XLSX 239 kb) [file 12864_2019_6023_MOESM2_ESM.xlsx]

## Sheet: Sheet1
Table.S3 Differentially expressed genes (DEGs) in non-photosensitive eggplant
GeneID	0.5h VS 0h	4h vs 0h	8h vs 0h
Sme2.5_00001.1_g00002.1	-0.0193206	-1.08324	-0.120653
Sme2.5_00001.1_g00003.1	-0.0969492	1.52152	1.00901
Sme2.5_00001.1_g00005.1	-0.311726	1.53592	1.32063
Sme2.5_00001.1_g00021.1	2.54968	6.23288	2.86977
Sme2.5_00001.1_g00022.1	2.28994	5.20249	3.10142
Sme2.5_00001.1_g00026.1	1.51227	0.60527	2.23607
Sme2.5_00001.1_g00028.1	0.230169	-1.95788	-0.466156
Sme2.5_00001.1_g00037.1	-0.61823	-1.80318	-0.34931
Sme2.5_00001.1_g00045.1	-1.22896	-0.222616	-0.216842
Sme2.5_00001.1_g00054.1	1.04452	1.6654	0.891647
Sme2.5_00002.1_g00015.1	0.221532	1.13367	0.475647
Sme2.5_00002.1_g00017.1	-0.598087	-1.3289	-0.638301
Sme2.5_00002.1_g00028.1	-0.397686	0.634142	1.06789
Sme2.5_00002.1_g00029.1	0.46134	0.469248	1.75163
Sme2.5_00002.1_g00038.1	1.26043	0.992171	1.05456
Sme2.5_00003.1_g00006.1	0.0268807	5.22398	2.1454
Sme2.5_00003.1_g00011.1	-0.546836	-1.20982	-0.968401
Sme2.5_00003.1_g00017.1	0.000177347	-2.81473	0.2265
Sme2.5_00003.1_g00022.1	0.00325011	0.610765	1.16771
Sme2.5_00003.1_g00030.1	0.0650389	1.00421	0.70379
Sme2.5_00003.1_g00035.1	2.29027	1.3039	1.3151
Sme2.5_00003.1_g00038.1	1.41283	2.84159	0.212733
Sme2.5_00003.1_g00039.1	-0.456911	-1.09152	-0.884783
Sme2.5_00003.1_g00047.1	0.00156481	1.78159	0.930291
Sme2.5_00003.1_g00048.1	-0.00107317	1.18026	0.408246
Sme2.5_00004.1_g00001.1	-0.202608	-1.81627	-1.28068
Sme2.5_00004.1_g00007.1	0.172646	0.318301	1.94284
Sme2.5_00004.1_g00012.1	0.465414	1.47717	1.20645
Sme2.5_00004.1_g00019.1	0.422322	2.15055	0.164244
Sme2.5_00004.1_g00023.1	-1.53631	-0.573112	-1.24938
Sme2.5_00004.1_g00024.1	-2.3282	0.612974	-1.60387
Sme2.5_00004.1_g00025.1	0.15555	1.48644	2.00802
Sme2.5_00004.1_g00026.1	-0.898633	-1.09935	-2.51932
Sme2.5_00004.1_g00028.1	-2.16595	-2.33597	-1.48778
Sme2.5_00004.1_g00033.1	-0.0338474	0.876286	1.47006
Sme2.5_00005.1_g00003.1	-0.782462	-2.05274	-0.984476
Sme2.5_00005.1_g00010.1	-0.339265	-1.47445	-0.368153
Sme2.5_00006.1_g00011.1	-1.32172	-1.95088	-0.828454
Sme2.5_00006.1_g00032.1	0.016321	0.868924	1.83179
Sme2.5_00006.1_g00033.1	-0.800648	-1.28	-0.92222
Sme2.5_00006.1_g00040.1	-0.875429	-2.45552	-1.95088
Sme2.5_00007.1_g00006.1	-0.20145	-1.30526	-1.19516
Sme2.5_00007.1_g00007.1	-0.977001	-1.31748	-1.51734
Sme2.5_00007.1_g00010.1	0.401721	0.994105	1.30313
Sme2.5_00007.1_g00022.1	0.230348	0.211817	1.38766
Sme2.5_00007.1_g00026.1	-1.1811	-2.70567	-2.07214
Sme2.5_00007.1_g00027.1	1.53893	1.476	-0.437957
Sme2.5_00007.1_g00029.1	-0.144725	-0.561567	-1.3116
Sme2.5_00008.1_g00024.1	0.452411	-1.36567	-0.207798
Sme2.5_00008.1_g00025.1	0.744971	0.0598476	1.60484
Sme2.5_00008.1_g00029.1	0.731369	1.08476	0.91937
Sme2.5_00008.1_g00032.1	0.238852	1.03479	-0.163964
Sme2.5_00008.1_g00036.1	0.756915	-2.51724	-0.717222
Sme2.5_00008.1_g00041.1	-0.219312	0.246881	-1.05498
Sme2.5_00009.1_g00006.1	-0.015	-3.27197	0.718045
Sme2.5_00009.1_g00007.1	0.189924	2.7349	1.20953
Sme2.5_00009.1_g00008.1	-0.446166	-1.40696	-0.628647
Sme2.5_00009.1_g00010.1	-0.243978	-1.75258	-0.402174
Sme2.5_00009.1_g00016.1	0.640327	-2.51538	0.662867
Sme2.5_00009.1_g00025.1	0.18097	1.08467	1.13835
Sme2.5_00009.1_g00035.1	-0.356786	1.32172	1.092
Sme2.5_00009.1_g00043.1	0.382654	0.97234	1.83735
Sme2.5_00010.1_g00015.1	-0.0328754	-1.08502	-0.521007
Sme2.5_00010.1_g00030.1	0.13454	-1.16203	-1.00313
Sme2.5_00011.1_g00001.1	-0.068934	-3.68141	-1.46296
Sme2.5_00011.1_g00004.1	0.895502	1.2594	0.42193
Sme2.5_00011.1_g00005.1	0.287776	1.25872	0.728554
Sme2.5_00011.1_g00006.1	0.692461	-1.86239	-2.35792
Sme2.5_00011.1_g00008.1	1.33244	1.26749	0.988703
Sme2.5_00011.1_g00027.1	-0.44738	-1.44163	-0.418649
Sme2.5_00013.1_g00002.1	-2.29928	-3.68159	0.0554451
Sme2.5_00013.1_g00005.1	0.400732	-1.00605	-2.30303
Sme2.5_00013.1_g00008.1	-1.66514	-0.789745	-1.70082
Sme2.5_00013.1_g00009.1	1.81512	-0.691558	-1.69122
Sme2.5_00013.1_g00022.1	0.977181	1.99373	3.15649
Sme2.5_00013.1_g00037.1	-0.584245	3.14927	-0.0897338
Sme2.5_00014.1_g00012.1	-2.49775	-1.72203	-1.27033
Sme2.5_00014.1_g00014.1	-0.278502	-1.28689	0.0413505
Sme2.5_00014.1_g00016.1	0.103705	-0.631308	-1.43979
Sme2.5_00014.1_g00027.1	0.62154	-2.87365	-0.776145
Sme2.5_00015.1_g00002.1	-0.139475	-2.38439	-3.22076
Sme2.5_00015.1_g00004.1	0.605202	3.97703	1.82518
Sme2.5_00015.1_g00007.1	0.709798	2.20229	3.0206
Sme2.5_00015.1_g00012.1	0.166455	1.22522	1.36412
Sme2.5_00015.1_g00020.1	-0.797844	0.302431	-4.96415
Sme2.5_00015.1_g00022.1	-0.771201	-1.74891	0.0800699
Sme2.5_00015.1_g00025.1	-1.44238	-1.47925	-0.995249
Sme2.5_00015.1_g00027.1	0.358575	1.07961	1.30104
Sme2.5_00015.1_g00030.1	-0.330108	0.452139	-1.0715
Sme2.5_00016.1_g00002.1	0.523205	1.26378	-0.780958
Sme2.5_00016.1_g00010.1	-0.405812	-0.467389	-1.63269
Sme2.5_00016.1_g00011.1	-1.47758	2.15601	0.0793229
Sme2.5_00016.1_g00014.1	0.171609	1.1331	0.0345708
Sme2.5_00017.1_g00001.1	-0.39434	-2.1138	-0.624092
Sme2.5_00017.1_g00004.1	-0.837783	-1.45133	-0.420561
Sme2.5_00017.1_g00006.1	0.73471	-2.57545	0.868318
Sme2.5_00017.1_g00022.1	1.43141	1.36029	1.85433
Sme2.5_00017.1_g00023.1	0.0835591	1.01073	2.44351
Sme2.5_00017.1_g00041.1	-0.558082	-1.65699	-0.835108
Sme2.5_00018.1_g00001.1	0.833355	-1.10171	-0.70034
Sme2.5_00018.1_g00002.1	0.38298	-1.39275	-1.30888
Sme2.5_00018.1_g00005.1	0.622433	1.9419	2.89326
Sme2.5_00018.1_g00012.1	0.131769	1.80536	2.25536
Sme2.5_00018.1_g00017.1	-0.0121025	-1.78483	-1.40289
Sme2.5_00019.1_g00009.1	-2.38274	-2.85275	-1.44987
Sme2.5_00019.1_g00017.1	0.560931	1.26699	-0.150227
Sme2.5_00019.1_g00023.1	-1.01353	0.447393	1.34721
Sme2.5_00019.1_g00026.1	0.989755	3.05237	#N/A
Sme2.5_00021.1_g00006.1	-0.779452	-0.00588306	1.94945
Sme2.5_00021.1_g00012.1	0.458412	0.801093	2.35618
Sme2.5_00021.1_g00019.1	1.73393	1.55446	0.935362
Sme2.5_00021.1_g00022.1	-0.113926	1.11093	0.0816522
Sme2.5_00021.1_g00024.1	-0.52679	-1.57835	-0.483064
Sme2.5_00021.1_g00027.1	2.04998	2.15591	1.56631
Sme2.5_00021.1_g00029.1	1.6719	2.32227	1.858
Sme2.5_00022.1_g00006.1	-0.779581	-1.34788	-0.978647
Sme2.5_00022.1_g00007.1	1.13002	1.86008	1.16422
Sme2.5_00022.1_g00011.1	-0.136907	0.190209	2.00154
Sme2.5_00022.1_g00016.1	-0.310156	0.177426	-1.00322
Sme2.5_00022.1_g00020.1	0.744465	1.3629	1.79669
Sme2.5_00022.1_g00027.1	-0.646736	-2.51082	-1.34742
Sme2.5_00024.1_g00010.1	-0.0461928	1.16769	1.14616
Sme2.5_00024.1_g00011.1	0.316457	1.29967	0.156084
Sme2.5_00024.1_g00016.1	1.03516	-1.03241	-0.890016
Sme2.5_00024.1_g00026.1	-0.0749669	-1.7085	-2.43516
Sme2.5_00024.1_g00027.1	-0.598619	-4.48157	-2.0902
Sme2.5_00025.1_g00015.1	0.122641	0.905661	1.47284
Sme2.5_00025.1_g00018.1	0.141056	0.701553	-2.00563
Sme2.5_00025.1_g00028.1	0.361668	0.545591	1.90721
Sme2.5_00026.1_g00004.1	0.223283	1.04079	1.13747
Sme2.5_00026.1_g00011.1	1.67051	1.15845	1.1435
Sme2.5_00026.1_g00020.1	-0.242631	1.65973	2.36102
Sme2.5_00026.1_g00027.1	-0.442159	-1.17743	-0.00460478
Sme2.5_00027.1_g00020.1	-1.21212	-0.93807	0.377573
Sme2.5_00027.1_g00031.1	0.828368	1.64857	1.72906
Sme2.5_00027.1_g00035.1	-1.78029	-3.77752	-0.55817
Sme2.5_00029.1_g00001.1	0.76592	3.50687	0.0856741
Sme2.5_00029.1_g00002.1	1.05879	0.973341	1.51572
Sme2.5_00029.1_g00010.1	-0.115779	-1.02202	-0.988211
Sme2.5_00029.1_g00013.1	-0.612505	-2.30797	-0.349684
Sme2.5_00029.1_g00018.1	0.480454	-0.104823	1.05393
Sme2.5_00029.1_g00019.1	-0.938118	-0.128906	-1.40012
Sme2.5_00029.1_g00022.1	0.0972085	0.307781	-1.81336
Sme2.5_00029.1_g00027.1	0.100533	1.90804	0.741314
Sme2.5_00029.1_g00028.1	-1.24267	-1.43855	-1.07219
Sme2.5_00029.1_g00032.1	-3.10537	-3.07338	-1.87831
Sme2.5_00029.1_g00035.1	1.23965	0.494093	-0.266019
Sme2.5_00030.1_g00007.1	-0.0725715	-1.03721	-0.633132
Sme2.5_00030.1_g00015.1	-0.411536	1.48142	0.817327
Sme2.5_00030.1_g00020.1	-0.335052	-1.07969	-0.236266
Sme2.5_00033.1_g00006.1	0.514913	0.757938	1.16307
Sme2.5_00033.1_g00013.1	-0.00990894	1.23515	-0.019312
Sme2.5_00033.1_g00024.1	0.222136	0.78786	1.33313
Sme2.5_00034.1_g00004.1	-1.59891	-1.12533	-1.15847
Sme2.5_00034.1_g00011.1	-2.22557	-1.47598	-1.91216
Sme2.5_00034.1_g00017.1	-0.297933	-1.0971	-0.680655
Sme2.5_00034.1_g00021.1	-0.180391	-3.07545	-0.947723
Sme2.5_00036.1_g00011.1	-0.779786	1.25698	1.12583
Sme2.5_00036.1_g00012.1	-0.108259	1.29188	0.750965
Sme2.5_00036.1_g00025.1	-0.209478	-0.387672	-1.22983
Sme2.5_00037.1_g00002.1	1.61851	2.76484	-1.28606
Sme2.5_00037.1_g00005.1	1.30224	3.1716	2.02268
Sme2.5_00037.1_g00007.1	-0.268993	-1.16658	-0.792125
Sme2.5_00037.1_g00011.1	-1.84507	1.00641	1.6384
Sme2.5_00037.1_g00020.1	-0.491762	-0.253267	-1.156
Sme2.5_00037.1_g00031.1	-0.403773	-1.15299	2.1187
Sme2.5_00038.1_g00004.1	-1.28711	-0.100188	1.76714
Sme2.5_00038.1_g00009.1	0.0233387	1.43719	0.527862
Sme2.5_00038.1_g00011.1	0.243383	4.06921	3.5449
Sme2.5_00038.1_g00016.1	-0.593597	-0.0543818	-1.29357
Sme2.5_00038.1_g00018.1	-2.14987	-3.55656	-5.37422
Sme2.5_00038.1_g00019.1	1.60336	2.42091	1.42682
Sme2.5_00039.1_g00011.1	-1.90416	-1.40486	0.546904
Sme2.5_00039.1_g00019.1	-1.20878	-0.479905	-0.540622
Sme2.5_00039.1_g00023.1	-0.719297	-2.07857	-1.22818
Sme2.5_00039.1_g00025.1	-0.33621	-0.672376	-1.09019
Sme2.5_00041.1_g00009.1	0.376281	0.853455	1.82841
Sme2.5_00041.1_g00018.1	-0.712923	2.09477	1.87513
Sme2.5_00041.1_g00020.1	0.18466	-1.10317	-0.680397
Sme2.5_00043.1_g00020.1	0.306119	1.373	1.16676
Sme2.5_00043.1_g00022.1	-0.352439	-1.28782	-0.485126
Sme2.5_00043.1_g00024.1	2.37387	2.29741	1.58558
Sme2.5_00043.1_g00028.1	0.22181	1.27791	1.6322
Sme2.5_00044.1_g00001.1	-2.33929	-1.21924	-1.34429
Sme2.5_00044.1_g00011.1	-0.170753	1.39913	1.02414
Sme2.5_00044.1_g00012.1	-0.264187	-2.22788	-1.80886
Sme2.5_00044.1_g00021.1	-2.80147	-1.46538	-0.723525
Sme2.5_00044.1_g00024.1	0.442654	1.07182	0.521553
Sme2.5_00044.1_g00027.1	-1.17335	-1.54812	0.251093
Sme2.5_00044.1_g00028.1	0.692808	0.947484	1.70733
Sme2.5_00045.1_g00030.1	-0.927084	-2.76375	-0.872556
Sme2.5_00046.1_g00008.1	0.10041	-1.01608	-0.736289
Sme2.5_00046.1_g00020.1	-0.224667	-1.75943	0.130926
Sme2.5_00047.1_g00002.1	-1.31553	-1.66968	-2.05242
Sme2.5_00047.1_g00004.1	-1.06155	0.460324	0.663213
Sme2.5_00047.1_g00028.1	-1.15909	-0.522433	-0.58784
Sme2.5_00048.1_g00008.1	0.42804	0.507109	1.26699
Sme2.5_00048.1_g00023.1	1.74088	0.96327	1.10285
Sme2.5_00049.1_g00007.1	-1.25221	0.306415	-0.173324
Sme2.5_00049.1_g00018.1	2.01562	3.04256	2.00181
Sme2.5_00049.1_g00021.1	-0.648331	-2.79216	-0.799395
Sme2.5_00049.1_g00022.1	0.0772043	1.08768	1.19273
Sme2.5_00054.1_g00016.1	-0.492453	-2.00927	-0.839807
Sme2.5_00054.1_g00018.1	0.0895094	-1.04032	-0.161824
Sme2.5_00054.1_g00025.1	-1.14404	-1.36798	-1.9945
Sme2.5_00057.1_g00018.1	1.452	1.39771	1.16887
Sme2.5_00057.1_g00027.1	-0.283591	-0.502737	-1.47907
Sme2.5_00057.1_g00028.1	1.51972	4.02998	0.343464
Sme2.5_00058.1_g00008.1	0.00597409	0.549613	1.30214
Sme2.5_00058.1_g00011.1	0.102213	3.08616	-0.324049
Sme2.5_00058.1_g00019.1	1.98356	1.77316	1.32193
Sme2.5_00058.1_g00025.1	0.798236	1.19539	0.985137
Sme2.5_00058.1_g00026.1	-1.50907	-1.74908	-2.3422
Sme2.5_00058.1_g00027.1	0.221364	1.74201	1.47936
Sme2.5_00059.1_g00007.1	0.535691	1.47725	0.993171
Sme2.5_00059.1_g00010.1	0.482996	1.01102	1.45949
Sme2.5_00059.1_g00011.1	-0.307981	1.36677	-0.262204
Sme2.5_00059.1_g00018.1	0.102375	-0.387377	1.71773
Sme2.5_00061.1_g00007.1	0.42781	2.68003	2.48127
Sme2.5_00061.1_g00012.1	-0.0317975	1.75844	1.2087
Sme2.5_00061.1_g00013.1	1.06397	0.824789	2.47738
Sme2.5_00062.1_g00018.1	-0.108423	-1.08355	-0.5604
Sme2.5_00064.1_g00007.1	1.34191	2.26143	1.6394
Sme2.5_00064.1_g00011.1	-0.563504	2.61348	0.917913
Sme2.5_00064.1_g00014.1	-1.53616	-1.71194	-0.902837
Sme2.5_00064.1_g00016.1	0.600362	1.07852	0.689089
Sme2.5_00065.1_g00002.1	-0.503222	-2.1652	-0.630909
Sme2.5_00065.1_g00005.1	0.940832	-1.20285	0.197708
Sme2.5_00065.1_g00010.1	1.00666	1.16798	2.36746
Sme2.5_00065.1_g00016.1	0.209952	3.40594	4.54414
Sme2.5_00065.1_g00018.1	1.49692	8.43767	7.08312
Sme2.5_00065.1_g00021.1	-1.75615	0.0625664	-4.6498
Sme2.5_00065.1_g00024.1	0.911003	1.43965	1.2403
Sme2.5_00066.1_g00001.1	0.401791	1.24539	0.581373
Sme2.5_00066.1_g00002.1	-0.405679	-1.7046	-0.761317
Sme2.5_00066.1_g00010.1	-0.2624	1.84523	0.745546
Sme2.5_00066.1_g00011.1	-0.765628	1.92405	1.19687
Sme2.5_00066.1_g00020.1	-1.27994	-1.29222	-0.202833
Sme2.5_00066.1_g00029.1	0.25477	1.8587	2.13066
Sme2.5_00066.1_g00030.1	-0.352661	0.235508	1.15096
Sme2.5_00066.1_g00035.1	1.01674	2.88712	1.76608
Sme2.5_00066.1_g00036.1	0.915831	2.96228	2.18217
Sme2.5_00067.1_g00001.1	-1.02766	0.715313	0.15414
Sme2.5_00067.1_g00005.1	0.445809	1.74793	2.28303
Sme2.5_00067.1_g00007.1	-0.0499976	0.746419	1.2645
Sme2.5_00068.1_g00013.1	1.82251	2.67359	2.02999
Sme2.5_00068.1_g00030.1	0.0997535	1.14569	0.048558
Sme2.5_00070.1_g00012.1	-0.422367	0.789725	1.50368
Sme2.5_00070.1_g00016.1	0.16195	0.836184	1.83015
Sme2.5_00072.1_g00003.1	-0.347822	-0.0432506	-1.36678
Sme2.5_00072.1_g00017.1	-0.330756	-1.22483	-0.798016
Sme2.5_00075.1_g00005.1	0.551352	1.27101	2.86564
Sme2.5_00075.1_g00008.1	0.325022	2.16895	2.61427
Sme2.5_00075.1_g00009.1	1.55252	2.30517	1.54556
Sme2.5_00075.1_g00015.1	-0.635267	0.221546	-2.06516
Sme2.5_00076.1_g00005.1	0.434572	0.369863	1.22544
Sme2.5_00076.1_g00009.1	-0.183166	1.18015	1.63983
Sme2.5_00076.1_g00014.1	-2.55429	-2.27327	-2.0589
Sme2.5_00076.1_g00016.1	-0.369062	-1.07719	-0.951154
Sme2.5_00076.1_g00017.1	-0.486331	-3.23034	-2.43362
Sme2.5_00076.1_g00021.1	0.367986	0.983464	1.0579
Sme2.5_00076.1_g00022.1	-1.3965	-2.2184	-1.05246
Sme2.5_00077.1_g00001.1	1.01438	-1.1451	-0.621059
Sme2.5_00077.1_g00013.1	0.558096	1.10961	0.0916084
Sme2.5_00077.1_g00019.1	-0.351675	-2.22085	0.367526
Sme2.5_00077.1_g00024.1	0.11805	0.197897	1.27254
Sme2.5_00078.1_g00005.1	-1.49473	-0.77653	-0.225885
Sme2.5_00078.1_g00009.1	-0.65505	-2.84144	-1.05223
Sme2.5_00079.1_g00002.1	-0.473703	-1.90523	-2.36934
Sme2.5_00079.1_g00008.1	-0.420922	-1.78513	-0.596264
Sme2.5_00079.1_g00012.1	-0.0466492	0.676989	2.69676
Sme2.5_00079.1_g00014.1	1.51674	2.49169	2.03881
Sme2.5_00079.1_g00020.1	-0.493101	-1.04122	-0.369056
Sme2.5_00080.1_g00004.1	-0.819436	-1.33593	-1.82016
Sme2.5_00081.1_g00005.1	-0.111552	-0.325219	-1.07426
Sme2.5_00081.1_g00006.1	1.82096	2.95032	2.25389
Sme2.5_00081.1_g00014.1	0.540984	1.35302	1.65998
Sme2.5_00081.1_g00017.1	0.219328	1.15366	0.596474
Sme2.5_00081.1_g00022.1	-0.175666	-1.32436	-1.213
Sme2.5_00081.1_g00024.1	1.6098	1.58941	1.15255
Sme2.5_00083.1_g00005.1	-1.34848	1.15171	0.400358
Sme2.5_00083.1_g00015.1	1.20182	1.65448	2.52398
Sme2.5_00085.1_g00024.1	1.40761	3.64671	2.48022
Sme2.5_00085.1_g00028.1	1.5393	3.22191	1.68544
Sme2.5_00085.1_g00029.1	-1.08697	-1.4568	-0.46407
Sme2.5_00085.1_g00032.1	0.350782	1.23371	0.376523
Sme2.5_00085.1_g00036.1	-0.93155	-1.08715	0.208614
Sme2.5_00085.1_g00040.1	0.95239	0.965486	1.26592
Sme2.5_00086.1_g00004.1	-1.52335	-0.347342	-0.590492
Sme2.5_00086.1_g00006.1	-0.533507	1.94939	2.16498
Sme2.5_00086.1_g00011.1	-1.10283	-4.57157	-1.95721
Sme2.5_00087.1_g00009.1	0.0320171	3.4647	2.81177
Sme2.5_00087.1_g00015.1	0.380199	1.21037	0.130668
Sme2.5_00087.1_g00019.1	1.60436	6.66775	3.00762
Sme2.5_00088.1_g00010.1	0.590487	1.65129	1.74667
Sme2.5_00088.1_g00011.1	0.641874	1.59329	1.59627
Sme2.5_00088.1_g00012.1	-0.411065	1.93509	2.93106
Sme2.5_00088.1_g00017.1	-1.04542	-1.94994	-1.21936
Sme2.5_00091.1_g00016.1	2.27989	-1.94766	0.569825
Sme2.5_00091.1_g00020.1	-0.016254	0.253236	1.04595
Sme2.5_00091.1_g00021.1	0.484594	1.22356	0.95953
Sme2.5_00091.1_g00022.1	0.177714	-0.62766	-1.47227
Sme2.5_00094.1_g00001.1	-2.43999	-0.0447005	-1.26618
Sme2.5_00094.1_g00006.1	-1.55176	-2.08612	0.376738
Sme2.5_00094.1_g00021.1	-0.580975	-3.50753	-3.29004
Sme2.5_00095.1_g00008.1	-1.80488	-3.19671	-1.54443
Sme2.5_00095.1_g00010.1	-2.10072	-1.08993	-2.08133
Sme2.5_00095.1_g00011.1	0.91749	1.73223	1.71506
Sme2.5_00095.1_g00012.1	1.47576	1.35049	1.78076
Sme2.5_00096.1_g00006.1	0.533667	-2.26961	-2.49895
Sme2.5_00096.1_g00007.1	0.934126	3.36747	0.751633
Sme2.5_00096.1_g00015.1	1.50678	-1.88066	1.4117
Sme2.5_00097.1_g00006.1	0.367601	0.580912	3.5272
Sme2.5_00097.1_g00008.1	-0.248945	-2.15726	-0.276961
Sme2.5_00097.1_g00009.1	0.599161	1.05981	0.4828
Sme2.5_00097.1_g00010.1	-0.701032	1.4042	1.57788
Sme2.5_00097.1_g00012.1	1.05117	0.432191	3.01478
Sme2.5_00097.1_g00019.1	-0.0787482	-1.05095	-0.190742
Sme2.5_00098.1_g00005.1	0.413161	1.30991	1.9158
Sme2.5_00098.1_g00014.1	0.256412	0.37646	1.1929
Sme2.5_00098.1_g00015.1	0.0687607	0.348197	1.70667
Sme2.5_00098.1_g00022.1	0.0893366	0.511645	1.66952
Sme2.5_00099.1_g00002.1	-0.843407	-1.73481	-0.946984
Sme2.5_00099.1_g00005.1	-0.344453	0.953885	1.23734
Sme2.5_00099.1_g00007.1	0.289167	0.723212	1.57495
Sme2.5_00099.1_g00014.1	0.181854	1.13108	-0.1493
Sme2.5_00099.1_g00022.1	0.262932	2.63942	0.401252
Sme2.5_00099.1_g00023.1	0.252321	-0.221975	1.22639
Sme2.5_00102.1_g00009.1	-1.06168	0.546555	0.549626
Sme2.5_00108.1_g00006.1	-1.00368	-2.36819	-1.29015
Sme2.5_00108.1_g00007.1	-0.450512	-1.12341	-1.3497
Sme2.5_00108.1_g00018.1	-0.529193	-2.30594	-2.17132
Sme2.5_00110.1_g00009.1	-0.91588	-1.26041	-0.0720813
Sme2.5_00110.1_g00011.1	0.171794	0.782157	1.65595
Sme2.5_00110.1_g00015.1	-0.0141578	0.218338	1.73605
Sme2.5_00110.1_g00017.1	1.56426	1.26518	0.928881
Sme2.5_00110.1_g00018.1	0.878066	0.515118	1.55808
Sme2.5_00112.1_g00004.1	-0.189376	-1.40848	-0.91755
Sme2.5_00112.1_g00017.1	-0.667894	2.31672	2.33928
Sme2.5_00112.1_g00018.1	0.0889104	1.41187	0.814591
Sme2.5_00113.1_g00004.1	-0.902321	2.23645	-0.453715
Sme2.5_00113.1_g00012.1	-0.418193	2.65393	0.983613
Sme2.5_00113.1_g00017.1	-1.90732	-1.44591	-1.44426
Sme2.5_00114.1_g00001.1	1.33311	0.205855	1.13254
Sme2.5_00115.1_g00002.1	0.376788	-0.332061	-1.86901
Sme2.5_00115.1_g00010.1	1.65099	0.885048	0.541623
Sme2.5_00115.1_g00014.1	0.633391	-2.51998	-1.19046
Sme2.5_00116.1_g00001.1	0.86768	1.62462	2.24624
Sme2.5_00116.1_g00006.1	-0.463071	-2.02168	-1.06861
Sme2.5_00116.1_g00014.1	1.1445	1.937	0.799835
Sme2.5_00116.1_g00018.1	-0.204447	-1.10041	-0.495563
Sme2.5_00116.1_g00020.1	0.147866	-1.27895	-0.539668
Sme2.5_00121.1_g00002.1	0.311031	1.28134	0.865533
Sme2.5_00121.1_g00004.1	2.04959	3.05349	2.17934
Sme2.5_00121.1_g00015.1	-0.627396	-0.995085	-1.79496
Sme2.5_00123.1_g00014.1	0.630858	0.302289	1.78162
Sme2.5_00125.1_g00005.1	0.859898	1.15924	0.678835
Sme2.5_00125.1_g00012.1	-0.0659192	1.42604	0.357711
Sme2.5_00125.1_g00017.1	0.666798	1.08713	0.290391
Sme2.5_00127.1_g00021.1	-1.10683	-0.828075	-1.09135
Sme2.5_00127.1_g00025.1	0.0708341	0.0940373	2.60262
Sme2.5_00127.1_g00026.1	-0.252907	-1.13587	-1.34763
Sme2.5_00128.1_g00002.1	-0.688287	0.547228	-2.23727
Sme2.5_00128.1_g00006.1	-0.230625	-1.96612	-2.27454
Sme2.5_00128.1_g00008.1	1.00111	2.91451	3.46546
Sme2.5_00128.1_g00018.1	-0.032273	-0.349267	1.71913
Sme2.5_00130.1_g00002.1	-0.443244	-1.19867	-0.307151
Sme2.5_00130.1_g00003.1	-0.296185	2.54195	-0.843796
Sme2.5_00130.1_g00005.1	0.0184733	1.32561	0.488638
Sme2.5_00130.1_g00007.1	0.712767	3.54715	0.738763
Sme2.5_00130.1_g00012.1	1.14157	2.87553	2.47004
Sme2.5_00130.1_g00013.1	-0.0758878	-1.75567	-1.8093
Sme2.5_00131.1_g00006.1	-0.057451	1.64243	0.786021
Sme2.5_00132.1_g00007.1	0.559285	-0.589527	-2.28365
Sme2.5_00132.1_g00011.1	0.411928	1.11029	0.967456
Sme2.5_00133.1_g00014.1	-1.14202	-2.98103	-1.67329
Sme2.5_00133.1_g00016.1	1.16248	0.819797	0.985359
Sme2.5_00135.1_g00019.1	-2.7816	-1.00368	-2.11618
Sme2.5_00136.1_g00009.1	-1.19948	-3.25904	-0.628283
Sme2.5_00136.1_g00012.1	-0.56884	2.31749	2.14362
Sme2.5_00136.1_g00023.1	-0.818023	-2.71165	-0.646374
Sme2.5_00136.1_g00024.1	1.15887	8.06202	1.06591
Sme2.5_00139.1_g00015.1	0.552976	1.34521	1.11108
Sme2.5_00140.1_g00004.1	0.772129	1.3544	0.765698
Sme2.5_00140.1_g00005.1	0.564311	0.688187	1.45665
Sme2.5_00140.1_g00007.1	0.894755	2.75072	2.67451
Sme2.5_00140.1_g00011.1	-0.68978	-1.33807	0.0547986
Sme2.5_00140.1_g00014.1	0.0800928	0.713595	2.52641
Sme2.5_00140.1_g00019.1	-0.263379	-1.22663	-0.787512
Sme2.5_00141.1_g00001.1	-0.0720767	2.35995	1.97412
Sme2.5_00141.1_g00002.1	-0.829626	-1.4569	-1.35072
Sme2.5_00141.1_g00012.1	-0.740803	-3.40949	-3.39443
Sme2.5_00142.1_g00003.1	-0.292609	1.17237	0.319993
Sme2.5_00142.1_g00007.1	-0.96276	-2.00554	-1.50267
Sme2.5_00142.1_g00013.1	0.0344286	-1.17311	0.241018
Sme2.5_00142.1_g00014.1	1.33716	0.899674	2.84314
Sme2.5_00145.1_g00002.1	-3.31034	-0.273844	0.561155
Sme2.5_00145.1_g00009.1	0.25381	-1.34707	-0.680835
Sme2.5_00146.1_g00006.1	0.149394	3.37351	-1.21123
Sme2.5_00146.1_g00010.1	-0.561525	-1.1815	-0.581019
Sme2.5_00146.1_g00011.1	0.856022	1.34595	0.81297
Sme2.5_00146.1_g00019.1	0.496015	1.07669	0.546734
Sme2.5_00146.1_g00023.1	1.88238	2.4763	0.96019
Sme2.5_00151.1_g00006.1	0.408977	1.02482	1.72518
Sme2.5_00155.1_g00014.1	-0.819489	-1.90636	-1.19844
Sme2.5_00157.1_g00016.1	0.435598	1.81766	1.39497
Sme2.5_00157.1_g00021.1	#N/A	3.97161	#N/A
Sme2.5_00158.1_g00010.1	1.28794	0.82012	0.447173
Sme2.5_00158.1_g00011.1	1.39467	1.38059	2.38946
Sme2.5_00158.1_g00014.1	-0.394285	-2.32976	-1.91228
Sme2.5_00159.1_g00001.1	0.0276565	-1.1103	-0.695824
Sme2.5_00159.1_g00003.1	-0.84868	-1.14681	-1.21214
Sme2.5_00161.1_g00003.1	-0.832859	-1.5609	-0.915309
Sme2.5_00161.1_g00015.1	-0.730029	-1.33852	-0.602185
Sme2.5_00161.1_g00022.1	0.847836	-0.338316	2.14706
Sme2.5_00161.1_g00025.1	-1.88256	-2.85347	-1.24058
Sme2.5_00161.1_g00028.1	0.127387	2.18244	1.65209
Sme2.5_00162.1_g00003.1	0.304069	1.07268	0.0609551
Sme2.5_00162.1_g00009.1	0.427246	1.08738	1.76252
Sme2.5_00162.1_g00011.1	-0.344363	-2.6258	-1.05535
Sme2.5_00162.1_g00014.1	0.0567557	0.0695406	1.54586
Sme2.5_00162.1_g00022.1	-0.84921	-1.75754	-4.06535
Sme2.5_00163.1_g00012.1	2.15971	1.57719	1.60532
Sme2.5_00163.1_g00018.1	-0.499498	-1.79982	-0.976302
Sme2.5_00165.1_g00007.1	-0.179964	-3.15758	-0.987253
Sme2.5_00165.1_g00009.1	-0.275449	2.58589	-1.93419
Sme2.5_00165.1_g00011.1	-1.98752	-1.74536	-2.01188
Sme2.5_00165.1_g00014.1	1.78023	3.46289	2.63241
Sme2.5_00166.1_g00017.1	-1.51959	-2.06259	-1.35909
Sme2.5_00168.1_g00005.1	0.229123	0.670303	1.12669
Sme2.5_00168.1_g00009.1	-0.132534	-1.07106	-0.763217
Sme2.5_00168.1_g00010.1	-0.0467042	-0.154857	-1.05408
Sme2.5_00168.1_g00017.1	0.517756	1.536	1.60181
Sme2.5_00169.1_g00005.1	-0.101677	2.12649	2.20509
Sme2.5_00170.1_g00003.1	-0.0164767	-1.38999	-0.356597
Sme2.5_00170.1_g00006.1	0.24062	1.94596	1.26894
Sme2.5_00170.1_g00019.1	0.393224	1.01328	0.830638
Sme2.5_00171.1_g00001.1	-1.01606	-2.21285	-1.7384
Sme2.5_00171.1_g00009.1	-2.65873	0.470056	0.654954
Sme2.5_00171.1_g00011.1	0.890272	2.13255	2.1353
Sme2.5_00171.1_g00014.1	-0.713294	-2.90299	-1.87656
Sme2.5_00171.1_g00017.1	0.631035	1.02736	2.82131
Sme2.5_00171.1_g00018.1	0.565971	0.489893	1.22879
Sme2.5_00172.1_g00014.1	-1.97695	-0.935759	-0.36471
Sme2.5_00172.1_g00015.1	0.986742	2.98861	1.64421
Sme2.5_00172.1_g00016.1	1.03692	1.62362	1.18426
Sme2.5_00172.1_g00021.1	0.740136	-3.33939	-3.3164
Sme2.5_00172.1_g00023.1	0.254442	-4.47418	-3.17238
Sme2.5_00172.1_g00024.1	-0.953588	0.444512	-5.7453
Sme2.5_00172.1_g00025.1	0.817519	-2.01944	-0.669426
Sme2.5_00172.1_g00030.1	-1.75232	-3.03089	0.32957
Sme2.5_00173.1_g00003.1	0.740773	1.01161	1.17689
Sme2.5_00173.1_g00004.1	-0.247329	-1.223	-0.852757
Sme2.5_00173.1_g00006.1	0.135112	2.65984	2.48447
Sme2.5_00173.1_g00008.1	-0.0964453	-1.25265	-2.10232
Sme2.5_00173.1_g00013.1	-1.07196	-0.552185	-1.31952
Sme2.5_00173.1_g00014.1	-0.589418	-0.805784	-1.44968
Sme2.5_00175.1_g00001.1	-1.42128	-0.978247	-1.13387
Sme2.5_00175.1_g00005.1	0.100991	0.49661	1.18879
Sme2.5_00175.1_g00013.1	-2.25923	-0.413365	-0.354864
Sme2.5_00175.1_g00022.1	-1.36221	-3.60519	-1.85973
Sme2.5_00176.1_g00015.1	0.410179	1.45861	1.20372
Sme2.5_00179.1_g00002.1	-0.267145	0.557432	1.20792
Sme2.5_00179.1_g00003.1	0.610582	3.13452	2.63531
Sme2.5_00179.1_g00007.1	0.39267	3.38516	0.606955
Sme2.5_00179.1_g00008.1	-0.326957	-1.04338	-0.186909
Sme2.5_00179.1_g00009.1	-0.336272	-2.05435	0.314332
Sme2.5_00179.1_g00020.1	-0.0341632	-1.0904	0.196856
Sme2.5_00179.1_g00023.1	0.225205	-1.38205	-1.04815
Sme2.5_00179.1_g00030.1	0.139586	-0.885274	-2.46763
Sme2.5_00179.1_g00031.1	-0.012563	-0.843608	-2.52339
Sme2.5_00181.1_g00001.1	-0.405087	-1.27784	-0.856897
Sme2.5_00183.1_g00007.1	-0.18735	1.11871	2.23282
Sme2.5_00183.1_g00008.1	-0.650544	1.02115	-1.0273
Sme2.5_00183.1_g00010.1	2.06823	3.97876	2.23239
Sme2.5_00183.1_g00012.1	-1.76908	-2.52152	-0.663648
Sme2.5_00186.1_g00002.1	-0.234204	-2.94009	-1.25226
Sme2.5_00186.1_g00010.1	0.372204	1.07197	0.428499
Sme2.5_00186.1_g00013.1	-0.707388	-1.99727	-1.74699
Sme2.5_00186.1_g00015.1	0.071759	1.13076	1.04572
Sme2.5_00187.1_g00004.1	0.0857723	-2.84218	-1.76764
Sme2.5_00187.1_g00006.1	0.990363	0.0394526	1.38639
Sme2.5_00187.1_g00008.1	1.58989	2.54367	2.41873
Sme2.5_00187.1_g00015.1	-0.0195533	0.807538	1.34597
Sme2.5_00187.1_g00021.1	0.92292	3.01106	2.83286
Sme2.5_00188.1_g00002.1	1.57052	0.147853	0.535278
Sme2.5_00188.1_g00013.1	0.47835	1.73828	1.01816
Sme2.5_00188.1_g00018.1	-2.65811	-1.19539	-4.13939
Sme2.5_00188.1_g00020.1	-0.962626	0.722792	-3.04494
Sme2.5_00190.1_g00003.1	0.864044	-1.68959	-0.460443
Sme2.5_00190.1_g00004.1	0.0754238	2.32214	3.02452
Sme2.5_00190.1_g00011.1	-1.38462	-1.97095	-4.16997
Sme2.5_00192.1_g00003.1	-0.504761	-2.01472	-0.854976
Sme2.5_00192.1_g00011.1	0.495908	0.254621	1.165
Sme2.5_00192.1_g00017.1	-0.889624	-1.88557	-0.648813
Sme2.5_00193.1_g00015.1	0.523115	1.12475	0.628155
Sme2.5_00193.1_g00018.1	-1.48349	-1.6331	-1.24214
Sme2.5_00194.1_g00001.1	2.07017	-2.4867	-0.719294
Sme2.5_00194.1_g00016.1	0.586094	0.378222	2.02245
Sme2.5_00194.1_g00018.1	-1.83917	-0.688929	-2.34435
Sme2.5_00195.1_g00002.1	-0.125406	-1.64164	-1.04332
Sme2.5_00195.1_g00008.1	0.669576	1.75818	0.760558
Sme2.5_00195.1_g00012.1	-2.94912	-3.36894	-0.68527
Sme2.5_00195.1_g00013.1	0.531528	1.42042	0.942177
Sme2.5_00195.1_g00015.1	0.328428	2.66105	0.084715
Sme2.5_00196.1_g00008.1	0.327328	-1.76517	-2.36615
Sme2.5_00196.1_g00009.1	-0.18376	3.17936	3.33544
Sme2.5_00196.1_g00017.1	0.0236148	1.11596	1.89764
Sme2.5_00197.1_g00014.1	-2.04955	-2.7441	-1.13108
Sme2.5_00197.1_g00017.1	-0.352366	-1.83548	-1.0156
Sme2.5_00200.1_g00006.1	0.45412	1.40209	0.25879
Sme2.5_00204.1_g00007.1	0.26842	0.669041	1.92481
Sme2.5_00204.1_g00011.1	0.281113	1.50217	1.83927
Sme2.5_00208.1_g00015.1	-2.04155	0.88871	-0.0309122
Sme2.5_00208.1_g00016.1	0.349092	2.14421	-0.323625
Sme2.5_00209.1_g00001.1	-0.585735	0.284396	-2.50421
Sme2.5_00209.1_g00005.1	-0.554936	1.58124	3.17115
Sme2.5_00209.1_g00014.1	-0.712253	1.46799	0.971696
Sme2.5_00209.1_g00015.1	0.981343	1.22876	1.05469
Sme2.5_00209.1_g00016.1	0.902847	1.23662	0.498363
Sme2.5_00211.1_g00005.1	-3.00954	-1.65909	-1.17632
Sme2.5_00213.1_g00007.1	0.105069	-0.255298	-1.44026
Sme2.5_00215.1_g00002.1	-0.106221	1.2337	0.0766831
Sme2.5_00216.1_g00001.1	-2.71206	1.68544	0.880275
Sme2.5_00216.1_g00002.1	0.392076	-1.97751	0.470484
Sme2.5_00216.1_g00011.1	0.460991	1.39669	0.674773
Sme2.5_00216.1_g00019.1	-0.938619	-4.6627	0.553727
Sme2.5_00217.1_g00008.1	0.66974	1.03049	1.67215
Sme2.5_00219.1_g00016.1	1.33667	0.949333	1.17187
Sme2.5_00220.1_g00005.1	0.762961	2.65713	1.88714
Sme2.5_00223.1_g00008.1	1.94375	2.85498	4.13908
Sme2.5_00225.1_g00004.1	-1.51534	-0.397246	0.173322
Sme2.5_00225.1_g00008.1	0.529394	0.407369	1.42409
Sme2.5_00225.1_g00022.1	1.01472	2.06908	1.06565
Sme2.5_00225.1_g00030.1	1.84257	4.73071	1.94353
Sme2.5_00225.1_g00032.1	2.25471	7.13722	4.38706
Sme2.5_00225.1_g00033.1	0.0535634	1.86225	1.24881
Sme2.5_00225.1_g00034.1	-0.787273	-4.93178	-1.26146
Sme2.5_00225.1_g00040.1	-0.328334	0.0641672	1.7532
Sme2.5_00226.1_g00001.1	0.981802	-0.145542	1.95523
Sme2.5_00226.1_g00003.1	-0.51006	-1.10647	-0.405028
Sme2.5_00226.1_g00004.1	-1.76952	-0.722716	-0.745186
Sme2.5_00226.1_g00005.1	0.14301	1.10651	0.963791
Sme2.5_00226.1_g00006.1	0.347715	1.27841	-0.153803
Sme2.5_00226.1_g00007.1	0.758984	1.40729	0.892881
Sme2.5_00226.1_g00009.1	1.41323	0.527242	0.0319129
Sme2.5_00226.1_g00033.1	1.53914	0.978113	1.1628
Sme2.5_00227.1_g00015.1	0.349191	1.61311	-0.991422
Sme2.5_00228.1_g00011.1	-0.43131	-1.77349	-2.35357
Sme2.5_00228.1_g00013.1	-1.16565	-0.417695	-5.5905
Sme2.5_00229.1_g00016.1	-1.7789	-0.93727	0.289165
Sme2.5_00230.1_g00005.1	0.563008	1.42307	1.22496
Sme2.5_00232.1_g00001.1	1.52603	2.56187	3.02683
Sme2.5_00232.1_g00012.1	0.389743	1.64079	0.716442
Sme2.5_00232.1_g00013.1	0.132582	1.40701	-0.0153015
Sme2.5_00233.1_g00009.1	-0.352007	-1.38169	-1.23653
Sme2.5_00234.1_g00002.1	0.337528	0.911876	2.90234
Sme2.5_00234.1_g00006.1	1.2619	1.4494	1.60033
Sme2.5_00234.1_g00008.1	0.182823	1.05181	2.05461
Sme2.5_00234.1_g00016.1	-0.296692	0.187723	1.43316
Sme2.5_00235.1_g00002.1	0.750976	3.06937	#N/A
Sme2.5_00235.1_g00003.1	2.50914	5.0889	0.408011
Sme2.5_00235.1_g00017.1	-0.554357	-3.15042	-1.46282
Sme2.5_00236.1_g00001.1	-0.135513	1.91123	2.1951
Sme2.5_00236.1_g00002.1	0.28759	2.58116	2.24805
Sme2.5_00236.1_g00004.1	0.855142	1.6931	1.13939
Sme2.5_00236.1_g00024.1	0.0651191	1.39744	0.757047
Sme2.5_00237.1_g00005.1	0.114173	0.799776	1.48676
Sme2.5_00237.1_g00007.1	0.589767	0.662626	1.22284
Sme2.5_00237.1_g00015.1	-0.415936	0.187808	1.01539
Sme2.5_00238.1_g00005.1	-0.414775	1.47107	-4.13184
Sme2.5_00239.1_g00006.1	#N/A	2.49073	3.37263
Sme2.5_00239.1_g00018.1	-0.332163	-0.62676	-1.2836
Sme2.5_00239.1_g00022.1	-1.36073	-3.45015	-0.138121
Sme2.5_00240.1_g00013.1	-0.364428	1.01937	0.389084
Sme2.5_00241.1_g00001.1	-0.381661	1.0511	3.34928
Sme2.5_00241.1_g00024.1	-1.51806	-1.71613	-1.30062
Sme2.5_00243.1_g00009.1	1.13532	3.56352	0.320657
Sme2.5_00247.1_g00023.1	-0.363362	-2.27285	-1.34181
Sme2.5_00248.1_g00022.1	-1.28074	-1.04219	-1.44109
Sme2.5_00250.1_g00006.1	0.254458	-3.2956	-4.92388
Sme2.5_00250.1_g00007.1	-0.0901104	-3.7299	-1.58137
Sme2.5_00254.1_g00005.1	0.537534	0.946132	1.35641
Sme2.5_00254.1_g00012.1	-1.45367	-0.773845	0.000889496
Sme2.5_00254.1_g00018.1	-0.154064	2.07736	1.81868
Sme2.5_00256.1_g00002.1	-0.355042	2.33841	1.94399
Sme2.5_00256.1_g00005.1	-0.295085	-1.31897	-0.96579
Sme2.5_00257.1_g00011.1	1.80924	2.40161	2.76563
Sme2.5_00264.1_g00009.1	0.753648	2.52963	1.03438
Sme2.5_00264.1_g00022.1	-0.693154	-1.76146	-2.37853
Sme2.5_00264.1_g00028.1	-1.24239	-1.58049	-1.52497
Sme2.5_00268.1_g00003.1	0.525422	2.38291	2.83683
Sme2.5_00268.1_g00004.1	-0.284489	-2.66008	-0.798692
Sme2.5_00268.1_g00009.1	-0.0181738	-0.749877	-1.77932
Sme2.5_00269.1_g00003.1	1.68724	2.05772	1.4428
Sme2.5_00269.1_g00012.1	0.530658	1.0528	0.990205
Sme2.5_00275.1_g00001.1	-2.39827	-4.56752	-2.81917
Sme2.5_00275.1_g00007.1	-1.79824	-0.992922	-0.643117
Sme2.5_00275.1_g00012.1	-0.227104	0.129722	2.73586
Sme2.5_00276.1_g00007.1	0.673984	2.43943	3.26769
Sme2.5_00276.1_g00009.1	0.230736	1.04284	0.653048
Sme2.5_00276.1_g00010.1	-0.812858	-1.9519	-0.784499
Sme2.5_00276.1_g00012.1	-0.197106	-1.12783	-1.42449
Sme2.5_00276.1_g00019.1	-0.322931	-1.00665	-0.507721
Sme2.5_00281.1_g00004.1	-0.156949	1.77189	2.30994
Sme2.5_00281.1_g00012.1	-0.210617	1.84025	1.93641
Sme2.5_00282.1_g00003.1	-0.395418	0.24494	1.08566
Sme2.5_00283.1_g00004.1	0.411388	1.38594	-0.250948
Sme2.5_00283.1_g00007.1	-0.500201	-1.332	-0.549132
Sme2.5_00283.1_g00011.1	-1.97207	-0.0901876	0.389116
Sme2.5_00284.1_g00011.1	0.952111	2.48269	3.68126
Sme2.5_00287.1_g00001.1	0.34928	-0.0723111	1.0325
Sme2.5_00287.1_g00005.1	0.251795	-2.19204	-0.773012
Sme2.5_00287.1_g00013.1	1.14814	0.989361	0.800542
Sme2.5_00287.1_g00016.1	1.04729	1.6129	3.02923
Sme2.5_00287.1_g00019.1	0.329656	2.88932	1.30746
Sme2.5_00289.1_g00014.1	0.585131	-1.67761	-0.466731
Sme2.5_00292.1_g00007.1	0.49317	3.63618	4.33753
Sme2.5_00292.1_g00012.1	0.272772	0.590983	1.17506
Sme2.5_00294.1_g00001.1	-0.386623	-0.100784	-1.35568
Sme2.5_00295.1_g00002.1	-0.251969	-1.56861	-1.584
Sme2.5_00297.1_g00002.1	1.64783	1.83547	2.54893
Sme2.5_00297.1_g00009.1	1.88561	1.79885	1.32503
Sme2.5_00297.1_g00010.1	0.810887	1.52504	1.55574
Sme2.5_00297.1_g00015.1	0.768035	1.6914	0.275736
Sme2.5_00297.1_g00016.1	0.489591	0.614305	1.33998
Sme2.5_00297.1_g00018.1	1.2641	1.39315	0.705615
Sme2.5_00297.1_g00019.1	0.617319	1.14072	0.504863
Sme2.5_00297.1_g00021.1	0.180312	3.07097	2.3238
Sme2.5_00298.1_g00011.1	-0.306824	1.02666	0.675735
Sme2.5_00298.1_g00013.1	-0.516359	-0.054306	-1.94069
Sme2.5_00299.1_g00016.1	-1.56376	0.141975	0.182036
Sme2.5_00310.1_g00002.1	0.015353	-1.09822	-0.505908
Sme2.5_00310.1_g00015.1	-0.878523	-1.91241	-0.412314
Sme2.5_00311.1_g00001.1	#N/A	3.12581	3.70132
Sme2.5_00311.1_g00006.1	0.203392	3.95437	3.14948
Sme2.5_00311.1_g00007.1	0.744028	1.75387	1.25587
Sme2.5_00317.1_g00015.1	0.443521	2.11188	0.537586
Sme2.5_00317.1_g00016.1	0.160864	1.31117	1.25667
Sme2.5_00317.1_g00017.1	-0.813639	-1.93317	-0.232426
Sme2.5_00319.1_g00002.1	0.116936	-1.59119	-0.100178
Sme2.5_00319.1_g00005.1	0.452299	0.335258	1.34794
Sme2.5_00319.1_g00012.1	0.572694	-3.57241	-0.899849
Sme2.5_00319.1_g00014.1	-1.12351	-0.84323	2.21589
Sme2.5_00319.1_g00017.1	-0.874913	-1.53669	-0.675631
Sme2.5_00323.1_g00008.1	0.657225	2.57278	1.7852
Sme2.5_00323.1_g00013.1	1.10837	1.81011	-0.993222
Sme2.5_00323.1_g00016.1	1.15933	1.96453	-1.12445
Sme2.5_00325.1_g00012.1	-0.947659	3.24781	1.30714
Sme2.5_00325.1_g00013.1	0.59131	2.36761	2.51556
Sme2.5_00325.1_g00014.1	-0.0797622	2.07553	0.429296
Sme2.5_00326.1_g00010.1	-1.43335	0.0631898	-0.205625
Sme2.5_00326.1_g00015.1	-0.247841	-1.22972	-1.05114
Sme2.5_00328.1_g00012.1	-1.17674	-0.693518	-2.11424
Sme2.5_00329.1_g00011.1	0.425486	-1.50547	-0.0807544
Sme2.5_00332.1_g00002.1	-0.441187	-1.08306	-0.735463
Sme2.5_00332.1_g00009.1	0.618376	1.27889	1.7932
Sme2.5_00333.1_g00012.1	1.2778	1.67571	0.891559
Sme2.5_00339.1_g00006.1	-0.605827	0.545922	1.41066
Sme2.5_00339.1_g00007.1	-0.00133535	-2.30643	-1.09523
Sme2.5_00339.1_g00009.1	-0.100336	0.0933098	1.20559
Sme2.5_00339.1_g00013.1	0.782121	1.4362	1.21234
Sme2.5_00341.1_g00007.1	2.40429	2.42765	1.36841
Sme2.5_00341.1_g00008.1	0.52225	4.04728	0.606928
Sme2.5_00341.1_g00009.1	0.401728	4.6324	1.54698
Sme2.5_00341.1_g00016.1	0.037738	-0.854203	-1.48005
Sme2.5_00341.1_g00019.1	0.271632	1.36716	1.43714
Sme2.5_00343.1_g00005.1	-0.776962	1.48936	1.45985
Sme2.5_00344.1_g00014.1	0.170164	0.495489	1.76473
Sme2.5_00345.1_g00003.1	-0.486373	-2.12507	-3.64841
Sme2.5_00345.1_g00005.1	-1.01365	-0.952313	-3.37076
Sme2.5_00345.1_g00007.1	0.614565	3.70971	2.3614
Sme2.5_00345.1_g00008.1	-0.122187	3.20154	2.00107
Sme2.5_00345.1_g00012.1	1.21791	1.70018	0.889963
Sme2.5_00345.1_g00014.1	1.45731	-1.14508	-1.2711
Sme2.5_00345.1_g00017.1	0.659334	-2.40985	-1.31134
Sme2.5_00346.1_g00014.1	0.0835214	-0.56309	-1.0222
Sme2.5_00346.1_g00016.1	0.696659	1.49431	2.37005
Sme2.5_00346.1_g00020.1	0.506945	0.6318	1.64473
Sme2.5_00347.1_g00008.1	0.0842837	-1.21074	-0.389705
Sme2.5_00347.1_g00011.1	-0.844945	-2.58447	-2.42726
Sme2.5_00351.1_g00001.1	-0.0665199	0.435406	1.07193
Sme2.5_00351.1_g00006.1	-0.779112	-1.36918	0.0450204
Sme2.5_00351.1_g00007.1	0.356024	-1.32833	-0.601391
Sme2.5_00351.1_g00017.1	-0.854206	-1.1499	-0.418028
Sme2.5_00351.1_g00021.1	1.33712	-1.78081	0.743202
Sme2.5_00358.1_g00011.1	1.20337	3.23343	0.0901871
Sme2.5_00365.1_g00001.1	0.462648	-1.26059	-1.35298
Sme2.5_00367.1_g00003.1	-0.0492266	-2.73567	-0.377854
Sme2.5_00367.1_g00004.1	0.121237	-0.556843	-2.5183
Sme2.5_00367.1_g00007.1	-0.393848	1.84613	1.14963
Sme2.5_00367.1_g00008.1	0.201873	1.03881	0.640324
Sme2.5_00367.1_g00010.1	-1.07537	-2.22872	-0.90492
Sme2.5_00368.1_g00005.1	-0.820816	2.44645	1.58816
Sme2.5_00368.1_g00006.1	0.646456	1.80096	1.81364
Sme2.5_00368.1_g00012.1	-2.0882	-2.08164	0.745947
Sme2.5_00371.1_g00006.1	0.0266712	-0.596799	-1.0606
Sme2.5_00371.1_g00007.1	-0.563773	-0.633211	-2.8153
Sme2.5_00371.1_g00008.1	-0.601689	-1.28623	-1.04345
Sme2.5_00372.1_g00002.1	-0.0633686	-2.93149	-0.654482
Sme2.5_00372.1_g00003.1	1.97326	3.0688	3.44124
Sme2.5_00372.1_g00006.1	-0.824437	1.74028	1.58878
Sme2.5_00372.1_g00007.1	1.3253	1.64889	1.19526
Sme2.5_00372.1_g00009.1	-1.05056	0.710375	1.24425
Sme2.5_00374.1_g00010.1	1.60704	1.41504	0.704495
Sme2.5_00374.1_g00014.1	-0.537938	-3.24827	-0.955487
Sme2.5_00377.1_g00002.1	0.408668	-1.40792	-0.899919
Sme2.5_00377.1_g00003.1	-1.77889	-1.46148	-1.52353
Sme2.5_00377.1_g00015.1	-1.50318	0.275784	1.53805
Sme2.5_00378.1_g00005.1	0.346704	1.32909	0.62974
Sme2.5_00378.1_g00021.1	-1.54607	-1.34894	-0.0813139
Sme2.5_00381.1_g00005.1	-0.167571	0.359114	1.56227
Sme2.5_00381.1_g00012.1	1.82662	1.19534	1.5828
Sme2.5_00386.1_g00004.1	-0.625103	-1.87975	-2.09351
Sme2.5_00386.1_g00013.1	0.337174	2.04791	2.02291
Sme2.5_00388.1_g00001.1	-0.584137	-1.05892	-0.338588
Sme2.5_00388.1_g00004.1	-1.93354	-2.36789	-2.89673
Sme2.5_00388.1_g00008.1	1.02296	3.49478	3.94741
Sme2.5_00391.1_g00007.1	0.23288	-1.93069	-0.195501
Sme2.5_00397.1_g00008.1	2.02578	0.258274	0.335791
Sme2.5_00397.1_g00015.1	1.9018	1.50823	1.48732
Sme2.5_00398.1_g00007.1	-0.875036	-3.26422	-1.40032
Sme2.5_00398.1_g00017.1	2.20934	-0.593198	1.04398
Sme2.5_00399.1_g00010.1	1.84053	2.19246	1.9467
Sme2.5_00401.1_g00002.1	0.0655945	1.2251	0.343456
Sme2.5_00401.1_g00012.1	1.05025	1.90453	3.24732
Sme2.5_00401.1_g00016.1	0.371522	1.05163	-0.382956
Sme2.5_00401.1_g00021.1	0.208166	-1.82264	-0.675284
Sme2.5_00403.1_g00006.1	1.63098	1.92714	1.7064
Sme2.5_00403.1_g00011.1	0.25822	-0.507331	-1.47596
Sme2.5_00406.1_g00011.1	-2.57989	-1.77323	-3.08446
Sme2.5_00406.1_g00014.1	-1.71137	-1.53823	-0.966597
Sme2.5_00406.1_g00023.1	0.409137	2.27986	2.48528
Sme2.5_00407.1_g00008.1	-0.3923	-1.20728	-0.287064
Sme2.5_00407.1_g00025.1	-0.622182	-0.0672212	-2.37657
Sme2.5_00410.1_g00014.1	0.785884	2.42671	1.19083
Sme2.5_00410.1_g00015.1	-0.21923	-4.52362	-2.39421
Sme2.5_00411.1_g00001.1	-2.90386	-1.4841	-1.11696
Sme2.5_00411.1_g00005.1	1.62438	2.30281	4.39981
Sme2.5_00411.1_g00006.1	0.738514	1.12591	1.46535
Sme2.5_00411.1_g00010.1	0.192955	1.04499	-0.122782
Sme2.5_00414.1_g00004.1	-0.757394	-1.27047	-0.207333
Sme2.5_00414.1_g00006.1	0.128477	1.19392	1.03923
Sme2.5_00416.1_g00003.1	-0.239464	1.4101	2.43334
Sme2.5_00417.1_g00006.1	1.34642	1.61927	2.203
Sme2.5_00417.1_g00016.1	-2.28704	-1.42422	-1.60416
Sme2.5_00418.1_g00005.1	0.0911514	1.70414	1.34346
Sme2.5_00418.1_g00011.1	-0.761416	-1.77303	-0.897712
Sme2.5_00420.1_g00019.1	1.14716	0.78149	0.85716
Sme2.5_00420.1_g00021.1	0.229035	1.66476	1.25979
Sme2.5_00423.1_g00002.1	-0.127348	1.06254	0.0550914
Sme2.5_00423.1_g00011.1	1.06037	1.72819	1.54964
Sme2.5_00423.1_g00019.1	0.621791	3.19954	2.03746
Sme2.5_00424.1_g00010.1	0.743331	1.92146	0.983916
Sme2.5_00426.1_g00002.1	1.48004	2.7945	1.68831
Sme2.5_00427.1_g00001.1	-1.39438	-1.20358	-1.17529
Sme2.5_00427.1_g00008.1	0.476536	1.42683	1.04128
Sme2.5_00427.1_g00013.1	-0.34843	-2.95443	0.027629
Sme2.5_00427.1_g00014.1	-0.289375	-0.747766	-1.03488
Sme2.5_00431.1_g00002.1	0.158913	1.25922	0.510599
Sme2.5_00431.1_g00007.1	1.53509	2.38808	1.65119
Sme2.5_00431.1_g00012.1	0.706553	1.41352	0.719106
Sme2.5_00431.1_g00013.1	-1.12985	-2.65361	-0.675536
Sme2.5_00432.1_g00002.1	-0.802326	-1.59946	-0.71148
Sme2.5_00432.1_g00005.1	-1.57365	-3.42635	-2.08134
Sme2.5_00433.1_g00008.1	-4.62368	-2.11727	-2.75709
Sme2.5_00433.1_g00010.1	-0.457473	0.21493	1.85629
Sme2.5_00433.1_g00019.1	0.184594	0.855193	2.04167
Sme2.5_00437.1_g00005.1	-0.584809	-1.33063	-1.01844
Sme2.5_00439.1_g00001.1	1.0211	2.29157	1.71627
Sme2.5_00439.1_g00003.1	-0.341723	-1.13691	-0.0693042
Sme2.5_00440.1_g00010.1	0.5258	0.220595	1.44125
Sme2.5_00441.1_g00004.1	0.959534	2.25984	2.22352
Sme2.5_00441.1_g00005.1	-1.50557	2.42601	1.72416
Sme2.5_00442.1_g00010.1	1.25673	1.80982	0.657953
Sme2.5_00442.1_g00011.1	1.73083	0.0853323	0.719674
Sme2.5_00442.1_g00013.1	2.01697	0.463583	1.11698
Sme2.5_00442.1_g00016.1	1.27633	1.64922	1.36348
Sme2.5_00446.1_g00003.1	-1.71499	1.32234	1.49961
Sme2.5_00446.1_g00010.1	1.57297	1.01818	1.28251
Sme2.5_00446.1_g00015.1	-0.985338	-2.9056	-0.291018
Sme2.5_00446.1_g00016.1	1.64343	1.37237	1.32053
Sme2.5_00446.1_g00026.1	-0.444458	-2.64929	-1.41192
Sme2.5_00447.1_g00009.1	-0.103069	1.34876	1.23068
Sme2.5_00450.1_g00011.1	1.14514	0.939816	1.12259
Sme2.5_00450.1_g00012.1	1.93097	0.82746	0.0416719
Sme2.5_00456.1_g00001.1	-0.416104	-0.638552	-1.4839
Sme2.5_00456.1_g00004.1	-0.106298	0.516466	1.35766
Sme2.5_00456.1_g00006.1	1.12233	2.61195	2.38386
Sme2.5_00456.1_g00008.1	0.397298	0.942486	1.08368
Sme2.5_00457.1_g00006.1	-0.888439	-1.20028	-0.299509
Sme2.5_00457.1_g00008.1	-2.41672	-4.66662	-3.32388
Sme2.5_00461.1_g00004.1	0.359367	1.72997	2.68568
Sme2.5_00461.1_g00006.1	-1.31647	-2.6722	1.08924
Sme2.5_00461.1_g00010.1	-0.777321	-1.38494	-1.17753
Sme2.5_00463.1_g00011.1	-0.120372	1.36874	1.42715
Sme2.5_00468.1_g00020.1	-0.372781	-1.04751	-1.0122
Sme2.5_00471.1_g00001.1	-0.249888	-1.39453	-0.209351
Sme2.5_00471.1_g00002.1	0.211011	1.85848	1.75609
Sme2.5_00474.1_g00003.1	-1.46024	-0.971854	0.000519446
Sme2.5_00474.1_g00006.1	0.0724864	1.72545	2.19598
Sme2.5_00474.1_g00009.1	0.749002	1.40595	0.713462
Sme2.5_00474.1_g00013.1	-0.271271	-1.23215	-0.630363
Sme2.5_00474.1_g00017.1	-0.267649	-1.81114	-0.93589
Sme2.5_00475.1_g00014.1	-0.269715	-0.67483	-1.34277
Sme2.5_00478.1_g00006.1	0.403894	1.37022	0.916418
Sme2.5_00479.1_g00001.1	-0.346614	-1.28789	0.212829
Sme2.5_00482.1_g00008.1	0.686909	1.20322	0.788321
Sme2.5_00482.1_g00012.1	0.711715	1.63361	1.26297
Sme2.5_00483.1_g00018.1	-0.18578	-0.421663	-1.75695
Sme2.5_00484.1_g00001.1	0.0831457	5.20792	4.86442
Sme2.5_00484.1_g00005.1	1.18406	1.63716	1.61836
Sme2.5_00484.1_g00012.1	0.127186	1.09026	0.623916
Sme2.5_00487.1_g00003.1	-0.761024	-2.03441	-0.688317
Sme2.5_00488.1_g00024.1	0.539884	2.93043	0.977907
Sme2.5_00492.1_g00001.1	-1.2348	-2.81593	-1.13401
Sme2.5_00492.1_g00005.1	-1.51577	-2.24965	-1.45047
Sme2.5_00495.1_g00010.1	0.529935	1.14818	2.89356
Sme2.5_00495.1_g00011.1	-0.463521	-2.39582	-1.56968
Sme2.5_00495.1_g00014.1	-0.292998	-2.16844	-1.10154
Sme2.5_00496.1_g00007.1	1.80886	1.18382	0.934975
Sme2.5_00496.1_g00011.1	-0.216428	0.155761	1.81507
Sme2.5_00497.1_g00006.1	-1.54402	-2.84962	-1.25847
Sme2.5_00497.1_g00009.1	-1.60928	-1.06368	-1.26943
Sme2.5_00497.1_g00011.1	0.216929	1.20006	0.159313
Sme2.5_00498.1_g00005.1	1.91293	4.00488	1.13505
Sme2.5_00498.1_g00011.1	0.298925	-2.5843	-1.96041
Sme2.5_00499.1_g00006.1	0.81294	2.31529	0.923424
Sme2.5_00499.1_g00010.1	-1.11101	3.03257	4.00608
Sme2.5_00499.1_g00011.1	-0.398434	1.02802	-0.273866
Sme2.5_00499.1_g00016.1	-0.785828	-0.98667	-1.32231
Sme2.5_00499.1_g00017.1	-0.223485	-2.46142	0.199762
Sme2.5_00499.1_g00020.1	-0.544938	-0.724073	-1.7531
Sme2.5_00502.1_g00004.1	0.343204	-1.50499	-3.54237
Sme2.5_00505.1_g00006.1	0.0733578	1.14611	0.448744
Sme2.5_00505.1_g00011.1	-0.398476	-1.93682	-0.983857
Sme2.5_00505.1_g00015.1	1.93293	0.810917	0.996121
Sme2.5_00506.1_g00004.1	0.175476	1.21419	0.500124
Sme2.5_00507.1_g00004.1	2.04343	2.86428	2.09679
Sme2.5_00507.1_g00010.1	-0.260318	-0.0245531	-1.55846
Sme2.5_00507.1_g00012.1	0.515823	1.91146	2.26141
Sme2.5_00509.1_g00009.1	0.123843	-1.17721	-1.32821
Sme2.5_00509.1_g00010.1	-0.794199	-2.40377	-3.04276
Sme2.5_00511.1_g00007.1	0.329656	3.70231	0.18973
Sme2.5_00514.1_g00004.1	-0.129842	-1.64431	-1.56166
Sme2.5_00514.1_g00007.1	-1.39341	-1.69142	-1.17281
Sme2.5_00514.1_g00012.1	-0.0299433	-0.636007	-1.4984
Sme2.5_00515.1_g00003.1	1.03098	-0.940721	1.01147
Sme2.5_00515.1_g00004.1	0.0835725	0.850201	1.9067
Sme2.5_00515.1_g00006.1	0.392958	1.18411	0.649716
Sme2.5_00515.1_g00008.1	0.914136	0.955163	1.73664
Sme2.5_00515.1_g00010.1	-0.520505	1.06931	1.46872
Sme2.5_00518.1_g00007.1	-0.457635	-0.145942	-2.42212
Sme2.5_00519.1_g00006.1	-0.440771	-1.13126	-0.508604
Sme2.5_00519.1_g00015.1	-0.455532	-1.70349	-0.628317
Sme2.5_00519.1_g00016.1	-1.48576	-0.6126	-1.32462
Sme2.5_00519.1_g00018.1	1.119	-1.79518	0.291876
Sme2.5_00521.1_g00002.1	0.00945471	0.330812	1.1256
Sme2.5_00521.1_g00006.1	-2.31948	-0.95432	0.383754
Sme2.5_00521.1_g00011.1	-0.911529	-1.31	-0.443432
Sme2.5_00523.1_g00007.1	-0.699312	2.65692	1.77232
Sme2.5_00523.1_g00011.1	-0.0401135	1.24106	1.60212
Sme2.5_00527.1_g00008.1	-1.71753	-0.92972	-2.05531
Sme2.5_00528.1_g00009.1	0.196508	1.23981	0.582399
Sme2.5_00528.1_g00014.1	0.274733	2.47449	1.11526
Sme2.5_00528.1_g00022.1	-0.0533523	-0.692659	-1.33664
Sme2.5_00528.1_g00023.1	-0.0913427	-0.724579	-1.25805
Sme2.5_00528.1_g00026.1	1.16376	2.22756	1.29101
Sme2.5_00529.1_g00005.1	-0.12015	-1.09922	-0.168123
Sme2.5_00529.1_g00006.1	0.967782	4.55352	4.17843
Sme2.5_00531.1_g00001.1	-0.350819	-1.62297	-0.527915
Sme2.5_00531.1_g00003.1	1.22852	-3.04803	-3.61901
Sme2.5_00531.1_g00007.1	-1.45668	-2.03156	-0.0229955
Sme2.5_00531.1_g00014.1	-0.291715	-2.41514	-2.01931
Sme2.5_00531.1_g00018.1	-0.549936	-1.59496	-1.8031
Sme2.5_00536.1_g00001.1	0.251772	1.07356	0.471638
Sme2.5_00536.1_g00005.1	0.854853	2.66376	1.54503
Sme2.5_00536.1_g00010.1	0.183469	-1.9349	0.599458
Sme2.5_00536.1_g00015.1	-0.909632	-1.66395	-0.359106
Sme2.5_00537.1_g00002.1	-1.63356	-1.724	-1.11255
Sme2.5_00537.1_g00003.1	-1.79606	-1.19403	0.725138
Sme2.5_00537.1_g00005.1	-0.0813106	-2.02785	-0.765869
Sme2.5_00537.1_g00012.1	-0.130916	-1.65678	-1.66701
Sme2.5_00538.1_g00003.1	0.517	1.43431	1.23469
Sme2.5_00540.1_g00005.1	-3.47414	-2.02645	-2.14385
Sme2.5_00543.1_g00005.1	0.335601	0.568354	1.01423
Sme2.5_00543.1_g00007.1	-0.316617	1.17441	-0.284483
Sme2.5_00544.1_g00005.1	0.365103	1.19767	1.20363
Sme2.5_00547.1_g00008.1	-1.22395	-2.82606	-2.31658
Sme2.5_00549.1_g00001.1	-2.45482	-0.476112	-0.869562
Sme2.5_00549.1_g00003.1	-0.164074	0.647092	1.2616
Sme2.5_00549.1_g00004.1	2.2105	0.917126	1.02137
Sme2.5_00549.1_g00009.1	-0.650218	2.77929	-1.75706
Sme2.5_00549.1_g00013.1	-1.28994	-1.24558	-0.729698
Sme2.5_00553.1_g00007.1	0.847383	1.86832	2.64076
Sme2.5_00553.1_g00009.1	-0.205128	1.42053	1.33397
Sme2.5_00553.1_g00012.1	-0.576451	-1.30959	-0.7156
Sme2.5_00555.1_g00001.1	1.67241	0.803159	2.86166
Sme2.5_00555.1_g00005.1	-1.16492	-2.34436	-0.848041
Sme2.5_00555.1_g00013.1	0.984219	1.01216	1.07759
Sme2.5_00556.1_g00005.1	0.343195	-0.213	1.1242
Sme2.5_00556.1_g00007.1	-3.14709	-2.06379	-2.21165
Sme2.5_00556.1_g00009.1	-1.45787	-1.66861	-2.4755
Sme2.5_00556.1_g00015.1	0.0350644	3.38793	1.13987
Sme2.5_00556.1_g00020.1	-1.03299	-4.14522	-5.07302
Sme2.5_00557.1_g00002.1	0.61698	0.33013	-4.03568
Sme2.5_00558.1_g00005.1	0.207182	-1.22111	-0.645842
Sme2.5_00558.1_g00014.1	-0.619295	-1.7909	-1.48857
Sme2.5_00558.1_g00015.1	0.0581559	-0.164121	-1.52412
Sme2.5_00559.1_g00011.1	-1.48909	-1.17627	-1.61202
Sme2.5_00563.1_g00005.1	0.0755098	1.26966	-0.710859
Sme2.5_00563.1_g00008.1	0.80805	1.09956	1.99771
Sme2.5_00563.1_g00017.1	-0.469694	-1.74572	-1.49276
Sme2.5_00565.1_g00002.1	-1.55634	-1.62666	-0.920828
Sme2.5_00567.1_g00006.1	#N/A	3.15716	#N/A
Sme2.5_00568.1_g00004.1	1.13044	1.33431	0.576589
Sme2.5_00569.1_g00002.1	-1.25861	-2.50932	-0.99646
Sme2.5_00569.1_g00006.1	4.16362	8.48	3.23988
Sme2.5_00569.1_g00007.1	1.82457	3.25061	2.04933
Sme2.5_00569.1_g00008.1	-1.01836	1.09676	-1.72662
Sme2.5_00569.1_g00012.1	-0.0444549	-1.42696	-1.76472
Sme2.5_00569.1_g00015.1	-0.444698	-2.49228	-1.86041
Sme2.5_00571.1_g00007.1	-0.117039	-2.04677	-1.03693
Sme2.5_00571.1_g00008.1	-0.00412847	3.54092	0.851639
Sme2.5_00572.1_g00003.1	0.897253	0.0359382	1.85206
Sme2.5_00572.1_g00005.1	-2.1467	-1.52564	-0.681113
Sme2.5_00575.1_g00002.1	-1.37249	-0.364358	0.627558
Sme2.5_00579.1_g00006.1	1.40791	2.48328	1.0056
Sme2.5_00580.1_g00003.1	-2.09806	-1.61832	-0.824484
Sme2.5_00580.1_g00004.1	-2.19564	-1.52776	-0.884426
Sme2.5_00580.1_g00006.1	-0.22068	-1.28933	-0.705127
Sme2.5_00580.1_g00011.1	-2.31131	-3.42164	-2.28496
Sme2.5_00580.1_g00012.1	-0.393842	-1.07337	-0.805189
Sme2.5_00581.1_g00008.1	1.63504	2.67817	1.78653
Sme2.5_00583.1_g00006.1	1.50647	1.30253	1.27866
Sme2.5_00584.1_g00012.1	-0.26228	1.40472	0.982013
Sme2.5_00584.1_g00016.1	0.488101	2.86532	1.4357
Sme2.5_00584.1_g00020.1	-1.81849	-1.20313	-1.19391
Sme2.5_00587.1_g00015.1	1.00481	3.03021	0.114932
Sme2.5_00588.1_g00012.1	1.11565	0.58649	0.824137
Sme2.5_00592.1_g00005.1	0.182045	1.86217	-1.74595
Sme2.5_00594.1_g00007.1	-2.01324	-1.41033	-0.383526
Sme2.5_00594.1_g00010.1	-0.676317	-0.4419	-1.45226
Sme2.5_00595.1_g00013.1	-1.45112	-2.30307	0.288429
Sme2.5_00597.1_g00003.1	-0.915564	-1.00657	-0.981208
Sme2.5_00597.1_g00009.1	0.967015	2.10224	2.25625
Sme2.5_00599.1_g00004.1	-0.0844951	-0.42973	1.08995
Sme2.5_00600.1_g00016.1	0.601544	0.974005	1.72317
Sme2.5_00601.1_g00005.1	-0.549361	-1.00791	-0.212074
Sme2.5_00601.1_g00009.1	-0.555606	-1.23044	-0.597595
Sme2.5_00601.1_g00013.1	-4.54429	-3.02012	-1.58401
Sme2.5_00601.1_g00015.1	-0.387151	-1.78553	-0.908586
Sme2.5_00606.1_g00007.1	-0.253683	-1.0557	-0.693568
Sme2.5_00606.1_g00010.1	-1.17162	-1.41059	-0.34037
Sme2.5_00609.1_g00005.1	-1.31037	-1.98972	-2.94508
Sme2.5_00610.1_g00010.1	1.077	1.14127	0.925819
Sme2.5_00612.1_g00005.1	-0.43732	-1.96969	-1.22287
Sme2.5_00612.1_g00007.1	0.795129	1.92343	0.715864
Sme2.5_00612.1_g00009.1	0.541993	0.828693	1.51723
Sme2.5_00621.1_g00021.1	-0.249416	-5.18644	-1.98244
Sme2.5_00622.1_g00001.1	-1.03239	-1.28792	-1.40722
Sme2.5_00622.1_g00006.1	-1.15836	-2.22832	-1.01293
Sme2.5_00622.1_g00008.1	-0.0182916	-1.04846	-0.170512
Sme2.5_00622.1_g00009.1	-2.1562	-0.715784	-0.0714111
Sme2.5_00622.1_g00022.1	-1.48734	-0.471023	-0.415947
Sme2.5_00622.1_g00026.1	0.100122	-1.21016	-0.64556
Sme2.5_00625.1_g00011.1	-0.900249	-1.33258	0.297741
Sme2.5_00625.1_g00013.1	1.19126	1.95865	0.397435
Sme2.5_00626.1_g00004.1	-0.647071	-1.67435	-0.282963
Sme2.5_00627.1_g00010.1	-0.373317	-1.48674	-0.410621
Sme2.5_00628.1_g00009.1	0.789686	1.37107	0.893357
Sme2.5_00628.1_g00011.1	0.686105	-2.92976	1.30424
Sme2.5_00629.1_g00003.1	-0.445971	-1.21867	-0.631289
Sme2.5_00629.1_g00004.1	-0.427597	-1.48928	-1.06005
Sme2.5_00629.1_g00009.1	0.589889	2.34302	-2.16529
Sme2.5_00632.1_g00001.1	0.72769	1.0467	0.831796
Sme2.5_00632.1_g00002.1	-0.199682	0.207324	1.21819
Sme2.5_00632.1_g00004.1	0.516726	1.75417	1.49118
Sme2.5_00632.1_g00009.1	-0.34794	1.78839	0.642053
Sme2.5_00632.1_g00011.1	-1.4485	-0.758165	-0.725436
Sme2.5_00632.1_g00016.1	0.243893	1.01916	0.432003
Sme2.5_00632.1_g00017.1	-0.197758	-1.60007	-0.0367903
Sme2.5_00632.1_g00018.1	0.489085	3.18717	1.63173
Sme2.5_00632.1_g00026.1	-0.739139	0.14272	-1.54864
Sme2.5_00638.1_g00010.1	-1.82673	-2.24431	-0.770123
Sme2.5_00639.1_g00004.1	0.944655	2.96794	-0.794798
Sme2.5_00639.1_g00005.1	0.131154	1.47759	-0.33142
Sme2.5_00639.1_g00006.1	-0.659853	-0.229747	-1.87689
Sme2.5_00639.1_g00007.1	0.928525	3.729	1.24732
Sme2.5_00639.1_g00012.1	-0.028446	1.63823	0.602913
Sme2.5_00640.1_g00001.1	0.634265	0.745394	1.71052
Sme2.5_00641.1_g00002.1	-1.92908	-1.56674	-0.510991
Sme2.5_00641.1_g00007.1	0.717024	-2.07836	0.516346
Sme2.5_00646.1_g00010.1	1.06457	4.36044	-0.0102816
Sme2.5_00646.1_g00017.1	1.8264	3.57734	2.46798
Sme2.5_00646.1_g00020.1	-0.0598284	-1.62996	-1.8043
Sme2.5_00648.1_g00016.1	0.356383	0.608901	1.12343
Sme2.5_00650.1_g00005.1	-0.247097	1.66398	0.3872
Sme2.5_00650.1_g00008.1	0.589763	0.703499	1.76461
Sme2.5_00653.1_g00018.1	0.0905749	0.661061	-2.28587
Sme2.5_00656.1_g00004.1	-0.0921762	1.01578	1.27462
Sme2.5_00658.1_g00013.1	-1.14763	-2.0497	-1.00793
Sme2.5_00660.1_g00001.1	1.79113	2.55522	-1.80371
Sme2.5_00660.1_g00002.1	1.58546	2.63571	-1.51804
Sme2.5_00661.1_g00003.1	-1.88611	-2.55733	-2.40891
Sme2.5_00662.1_g00003.1	0.915172	4.27621	0.988248
Sme2.5_00668.1_g00009.1	0.756721	2.19202	2.32618
Sme2.5_00669.1_g00003.1	0.238982	1.37355	-0.161127
Sme2.5_00669.1_g00006.1	-0.692959	4.21077	2.54679
Sme2.5_00669.1_g00012.1	-0.171437	-0.560017	1.10087
Sme2.5_00670.1_g00008.1	-0.684565	-0.898825	-2.21666
Sme2.5_00670.1_g00012.1	1.08536	1.61926	0.463439
Sme2.5_00671.1_g00011.1	-0.474565	-1.40676	-0.978961
Sme2.5_00673.1_g00004.1	0.104645	-1.32087	-0.815709
Sme2.5_00673.1_g00009.1	0.287004	1.48001	-0.0439998
Sme2.5_00673.1_g00011.1	1.31296	1.19407	3.09353
Sme2.5_00675.1_g00009.1	1.36654	1.11765	2.34045
Sme2.5_00675.1_g00010.1	-1.60042	-2.82805	-0.974
Sme2.5_00676.1_g00018.1	0.633599	1.75571	1.26508
Sme2.5_00678.1_g00003.1	1.11406	2.10721	1.74107
Sme2.5_00678.1_g00010.1	0.623069	0.302841	1.29557
Sme2.5_00678.1_g00015.1	1.34727	2.96583	1.40559
Sme2.5_00681.1_g00001.1	0.932996	2.99742	0.9165
Sme2.5_00681.1_g00007.1	0.466796	1.51349	0.809046
Sme2.5_00690.1_g00003.1	0.257091	1.82183	1.62536
Sme2.5_00690.1_g00011.1	-0.211759	1.36323	0.951129
Sme2.5_00695.1_g00007.1	0.993401	3.8193	3.3869
Sme2.5_00696.1_g00002.1	-1.40985	-0.488459	-0.429679
Sme2.5_00697.1_g00014.1	-0.429824	-1.07176	-0.703881
Sme2.5_00699.1_g00003.1	1.66871	2.34359	1.49515
Sme2.5_00699.1_g00012.1	-0.169646	-1.08737	-0.48331
Sme2.5_00701.1_g00009.1	0.798415	1.36828	0.3462
Sme2.5_00701.1_g00010.1	-1.44548	-1.79395	-2.25704
Sme2.5_00704.1_g00013.1	-2.30077	2.76698	1.06013
Sme2.5_00711.1_g00018.1	0.420702	3.54101	0.632667
Sme2.5_00712.1_g00004.1	0.173193	2.43568	1.59209
Sme2.5_00712.1_g00006.1	0.0903757	0.228886	1.15077
Sme2.5_00712.1_g00009.1	-0.181278	2.81939	0.190818
Sme2.5_00713.1_g00012.1	0.104736	2.30366	1.67927
Sme2.5_00715.1_g00006.1	0.433756	1.30302	0.631009
Sme2.5_00721.1_g00002.1	-0.286662	-2.12034	-1.22586
Sme2.5_00721.1_g00007.1	1.44236	5.18513	4.53401
Sme2.5_00721.1_g00010.1	-0.386277	-1.29092	-0.264115
Sme2.5_00723.1_g00004.1	0.363637	1.21273	0.786136
Sme2.5_00724.1_g00002.1	-0.0306949	-0.519864	-1.55305
Sme2.5_00724.1_g00010.1	0.752938	-0.389129	-2.33742
Sme2.5_00728.1_g00009.1	-0.224322	-0.0820601	-1.07006
Sme2.5_00729.1_g00005.1	0.267452	2.1298	1.17846
Sme2.5_00729.1_g00011.1	0.0289641	-1.18504	-0.794763
Sme2.5_00729.1_g00014.1	-0.106553	-1.02785	0.393702
Sme2.5_00731.1_g00006.1	-0.722558	-2.21692	-1.72214
Sme2.5_00733.1_g00012.1	-0.178194	-0.34358	-1.69785
Sme2.5_00734.1_g00005.1	1.5246	1.15796	1.24492
Sme2.5_00735.1_g00002.1	0.506647	2.06115	2.399
Sme2.5_00736.1_g00007.1	0.273266	0.829345	1.03043
Sme2.5_00736.1_g00015.1	0.47659	1.30351	0.592727
Sme2.5_00736.1_g00017.1	-1.77363	-4.64091	-2.41114
Sme2.5_00737.1_g00005.1	0.113871	2.17386	2.17537
Sme2.5_00739.1_g00005.1	1.40238	-1.45527	-0.221273
Sme2.5_00739.1_g00008.1	0.862062	-0.52499	1.04247
Sme2.5_00739.1_g00013.1	0.155568	-1.31981	-0.513483
Sme2.5_00740.1_g00005.1	0.168266	-1.11104	-0.207259
Sme2.5_00742.1_g00006.1	0.21395	-2.16582	-0.950779
Sme2.5_00743.1_g00005.1	-0.016488	-3.09758	-2.7658
Sme2.5_00744.1_g00001.1	0.482474	4.98832	4.3606
Sme2.5_00745.1_g00011.1	-2.20361	-1.8654	-1.0651
Sme2.5_00747.1_g00015.1	0.28635	5.47306	3.83685
Sme2.5_00748.1_g00001.1	1.21445	0.305836	2.52773
Sme2.5_00748.1_g00013.1	-1.16759	-1.52311	-2.85461
Sme2.5_00749.1_g00003.1	0.0227399	1.34955	3.27693
Sme2.5_00750.1_g00008.1	0.217629	-1.99497	0.464577
Sme2.5_00751.1_g00003.1	-0.995945	-1.7095	-1.60941
Sme2.5_00753.1_g00002.1	0.0276883	3.04137	0.821775
Sme2.5_00753.1_g00003.1	0.932448	4.3719	0.966455
Sme2.5_00754.1_g00011.1	-0.337886	-0.823329	-1.22286
Sme2.5_00755.1_g00006.1	0.346573	0.0499128	1.07295
Sme2.5_00755.1_g00009.1	#N/A	4.04913	2.25945
Sme2.5_00755.1_g00011.1	-0.17094	1.40014	1.02634
Sme2.5_00756.1_g00001.1	-0.382206	-0.746584	-1.27435
Sme2.5_00756.1_g00004.1	-0.198839	-0.60852	-1.00785
Sme2.5_00756.1_g00006.1	-0.124086	-0.435966	-1.0478
Sme2.5_00756.1_g00008.1	1.10144	3.29984	2.36309
Sme2.5_00758.1_g00006.1	-2.27343	-0.487793	-0.498324
Sme2.5_00758.1_g00009.1	1.68245	-0.98935	1.0205
Sme2.5_00768.1_g00018.1	1.36909	-2.58297	2.02479
Sme2.5_00769.1_g00006.1	1.47616	2.52007	2.99989
Sme2.5_00776.1_g00001.1	0.942843	2.64576	0.82396
Sme2.5_00776.1_g00002.1	0.687294	-1.09293	-1.50011
Sme2.5_00776.1_g00008.1	-0.234328	-0.805749	-1.0812
Sme2.5_00776.1_g00009.1	0.673002	-0.107608	1.41724
Sme2.5_00776.1_g00010.1	0.090165	-1.98456	-1.23694
Sme2.5_00776.1_g00014.1	-0.891299	-0.486103	-1.1141
Sme2.5_00779.1_g00002.1	-0.0210474	0.997296	1.93801
Sme2.5_00779.1_g00003.1	-0.42909	-0.0348977	1.74081
Sme2.5_00779.1_g00007.1	-0.268496	-1.13697	-0.26737
Sme2.5_00779.1_g00011.1	0.456522	1.08706	0.305843
Sme2.5_00779.1_g00015.1	0.258388	0.371	1.90934
Sme2.5_00781.1_g00003.1	-1.20621	-0.525795	-1.6077
Sme2.5_00781.1_g00008.1	-0.104085	-1.56581	-1.7526
Sme2.5_00785.1_g00009.1	-0.663058	-1.46197	-0.383363
Sme2.5_00787.1_g00007.1	0.857742	2.10495	2.75872
Sme2.5_00787.1_g00009.1	0.984731	0.322485	-1.74568
Sme2.5_00787.1_g00010.1	1.34519	1.3412	-0.812934
Sme2.5_00788.1_g00004.1	0.281356	0.896219	1.1685
Sme2.5_00788.1_g00007.1	0.538479	1.66485	2.05835
Sme2.5_00788.1_g00011.1	-0.717808	-0.871399	-1.27034
Sme2.5_00789.1_g00011.1	-0.851817	-1.55217	-1.97626
Sme2.5_00789.1_g00013.1	0.0221605	-1.11889	-1.21749
Sme2.5_00789.1_g00019.1	-0.912666	-1.38229	-0.617221
Sme2.5_00789.1_g00020.1	-0.919773	-1.26472	-0.602183
Sme2.5_00789.1_g00021.1	-1.4134	-0.286673	0.136542
Sme2.5_00791.1_g00003.1	-0.298153	-0.0502609	-1.15754
Sme2.5_00793.1_g00001.1	0.0588857	1.19617	0.454094
Sme2.5_00797.1_g00005.1	-0.983628	-2.45379	-1.44746
Sme2.5_00797.1_g00007.1	0.733052	0.692238	1.38314
Sme2.5_00798.1_g00003.1	1.57289	3.33287	3.27047
Sme2.5_00799.1_g00014.1	1.09048	5.17557	1.82104
Sme2.5_00803.1_g00001.1	-0.970371	-2.92976	-1.61746
Sme2.5_00803.1_g00002.1	-1.17094	-2.97407	-2.54802
Sme2.5_00803.1_g00012.1	-2.4528	-1.33003	0.146927
Sme2.5_00803.1_g00020.1	-1.83464	-0.187164	1.4826
Sme2.5_00805.1_g00003.1	-0.459243	-1.06894	-1.3858
Sme2.5_00805.1_g00010.1	0.387216	-0.0544668	2.60571
Sme2.5_00805.1_g00011.1	0.149301	1.11281	0.749037
Sme2.5_00810.1_g00008.1	0.82196	-1.63171	-1.39054
Sme2.5_00810.1_g00012.1	-1.31487	-0.326874	-1.21477
Sme2.5_00810.1_g00022.1	0.5338	1.12498	0.681935
Sme2.5_00817.1_g00003.1	0.961033	-1.24546	0.871357
Sme2.5_00817.1_g00004.1	1.58168	-1.47253	-1.77575
Sme2.5_00817.1_g00007.1	-0.35632	-1.34904	-1.33379
Sme2.5_00818.1_g00012.1	-0.0600661	-1.285	-0.306695
Sme2.5_00819.1_g00005.1	-0.591618	-0.55644	-1.77794
Sme2.5_00822.1_g00006.1	-0.865108	-2.96923	-1.6705
Sme2.5_00826.1_g00001.1	-0.322445	-1.23204	-0.572806
Sme2.5_00826.1_g00007.1	0.596182	2.78886	0.844249
Sme2.5_00827.1_g00014.1	0.950316	2.50528	0.775596
Sme2.5_00828.1_g00001.1	0.20407	0.792774	1.20773
Sme2.5_00832.1_g00007.1	-0.335958	-1.40058	-0.263389
Sme2.5_00833.1_g00001.1	2.13392	2.31698	1.67895
Sme2.5_00834.1_g00006.1	-1.10596	3.38167	2.96634
Sme2.5_00835.1_g00005.1	0.166824	1.02571	0.473556
Sme2.5_00835.1_g00007.1	0.31361	0.88975	1.68254
Sme2.5_00835.1_g00009.1	-0.152774	-1.10476	-0.63795
Sme2.5_00835.1_g00010.1	0.152056	1.87963	1.94844
Sme2.5_00835.1_g00019.1	-0.801988	-1.32226	-0.129368
Sme2.5_00836.1_g00001.1	0.752256	1.21253	0.500385
Sme2.5_00836.1_g00004.1	1.14392	0.375048	0.00257634
Sme2.5_00836.1_g00012.1	0.28547	1.01535	0.0482862
Sme2.5_00837.1_g00012.1	-1.19188	-0.441799	-0.636719
Sme2.5_00842.1_g00007.1	-0.790462	1.57142	0.228447
Sme2.5_00842.1_g00016.1	0.414272	-1.67464	-2.14175
Sme2.5_00843.1_g00002.1	-0.679566	-1.52868	-0.543659
Sme2.5_00843.1_g00004.1	-0.0560531	0.667135	1.6305
Sme2.5_00843.1_g00005.1	-1.29065	0.289487	-1.69301
Sme2.5_00843.1_g00009.1	-2.36369	-3.44142	-1.78353
Sme2.5_00845.1_g00004.1	1.91485	3.0225	1.84251
Sme2.5_00845.1_g00006.1	-0.0529281	1.29803	1.88141
Sme2.5_00848.1_g00003.1	1.22438	1.31077	1.86748
Sme2.5_00848.1_g00010.1	0.18904	2.7801	-0.409219
Sme2.5_00850.1_g00002.1	-1.78959	2.05488	-0.315364
Sme2.5_00853.1_g00003.1	0.812968	-1.87039	0.109393
Sme2.5_00853.1_g00005.1	-1.04554	-0.944236	-0.714869
Sme2.5_00853.1_g00008.1	0.283525	2.16804	1.81438
Sme2.5_00858.1_g00008.1	-0.181067	-2.09643	0.518757
Sme2.5_00859.1_g00002.1	-0.723954	-1.09572	-0.685833
Sme2.5_00861.1_g00015.1	0.513186	1.04866	0.612477
Sme2.5_00864.1_g00001.1	0.484057	1.22252	1.08159
Sme2.5_00864.1_g00002.1	-1.15441	0.380838	2.28597
Sme2.5_00864.1_g00006.1	0.243871	1.18962	0.684843
Sme2.5_00864.1_g00009.1	-0.255922	0.610561	-1.90951
Sme2.5_00867.1_g00006.1	-0.564493	-2.85022	-2.72665
Sme2.5_00871.1_g00008.1	0.151181	-1.56936	-0.485384
Sme2.5_00875.1_g00003.1	0.248922	0.577286	2.99884
Sme2.5_00875.1_g00010.1	-1.56394	-0.0577333	-1.27676
Sme2.5_00876.1_g00001.1	0.525503	2.09734	0.969376
Sme2.5_00876.1_g00003.1	-1.10161	-1.20797	-1.31302
Sme2.5_00876.1_g00007.1	0.140423	0.810169	1.00938
Sme2.5_00876.1_g00009.1	0.623079	-1.39461	0.309562
Sme2.5_00876.1_g00014.1	1.73216	0.11856	0.670111
Sme2.5_00876.1_g00015.1	-0.900627	-1.15028	-1.77734
Sme2.5_00877.1_g00002.1	-0.116267	3.06354	1.61677
Sme2.5_00877.1_g00003.1	-0.310279	1.95223	2.01523
Sme2.5_00877.1_g00008.1	0.772208	1.8506	3.16716
Sme2.5_00877.1_g00009.1	0.0833092	1.39371	-1.02254
Sme2.5_00877.1_g00012.1	-0.15557	0.577286	3.30996
Sme2.5_00883.1_g00005.1	-0.194823	0.481181	1.80868
Sme2.5_00883.1_g00007.1	1.57336	0.265657	1.15237
Sme2.5_00885.1_g00006.1	-1.52496	-0.996545	-2.4162
Sme2.5_00885.1_g00011.1	-0.887784	-1.47066	-1.19497
Sme2.5_00889.1_g00003.1	0.115326	0.961321	1.92957
Sme2.5_00889.1_g00004.1	-0.71978	-0.462196	-1.74306
Sme2.5_00896.1_g00008.1	-0.429605	-2.78707	-0.79072
Sme2.5_00897.1_g00011.1	0.568221	4.26179	1.66223
Sme2.5_00898.1_g00007.1	-0.198263	3.62082	0.359735
Sme2.5_00899.1_g00005.1	2.08508	3.30862	2.03618
Sme2.5_00900.1_g00003.1	-0.228037	1.62112	3.26835
Sme2.5_00903.1_g00012.1	0.221576	1.1531	1.54129
Sme2.5_00912.1_g00012.1	-1.07134	-0.725981	-0.935615
Sme2.5_00917.1_g00011.1	-0.188446	-1.57853	-0.527132
Sme2.5_00924.1_g00002.1	-0.0765181	1.58726	0.688892
Sme2.5_00925.1_g00005.1	-0.0364085	2.74183	0.27863
Sme2.5_00925.1_g00011.1	0.574174	-1.49976	-0.958267
Sme2.5_00925.1_g00014.1	-1.10766	-3.35223	-2.31464
Sme2.5_00926.1_g00003.1	-0.58252	0.448188	1.60736
Sme2.5_00926.1_g00006.1	1.23642	1.6417	0.943202
Sme2.5_00926.1_g00007.1	0.663898	1.41805	1.02546
Sme2.5_00926.1_g00008.1	0.805548	1.05214	-0.00704914
Sme2.5_00926.1_g00011.1	-2.06393	-3.3407	-1.64169
Sme2.5_00931.1_g00003.1	1.183	3.21231	2.12796
Sme2.5_00931.1_g00008.1	1.31697	0.431259	0.55726
Sme2.5_00931.1_g00012.1	1.56159	4.8257	3.86172
Sme2.5_00938.1_g00003.1	-0.452733	-1.42358	-0.950619
Sme2.5_00942.1_g00009.1	-1.6442	-1.72674	-2.70216
Sme2.5_00942.1_g00012.1	1.36539	1.04982	1.16963
Sme2.5_00943.1_g00002.1	-0.959246	-5.10085	-1.75903
Sme2.5_00944.1_g00006.1	1.76828	2.0216	0.865731
Sme2.5_00944.1_g00007.1	1.63924	2.71676	1.00159
Sme2.5_00944.1_g00009.1	0.107035	1.51405	-0.144248
Sme2.5_00945.1_g00008.1	0.082759	-0.269702	-1.41319
Sme2.5_00946.1_g00002.1	0.652781	1.26461	0.995769
Sme2.5_00946.1_g00004.1	0.187916	1.04142	1.42485
Sme2.5_00946.1_g00009.1	0.230957	1.03042	-0.366682
Sme2.5_00950.1_g00003.1	-0.643541	-1.57534	-2.10321
Sme2.5_00950.1_g00008.1	1.54494	3.74468	0.216789
Sme2.5_00954.1_g00009.1	0.67087	-1.52608	-1.10189
Sme2.5_00955.1_g00011.1	-0.082717	-0.639727	-1.2329
Sme2.5_00955.1_g00021.1	0.0149873	2.49029	0.143906
Sme2.5_00956.1_g00005.1	-0.950981	3.07342	1.30506
Sme2.5_00956.1_g00009.1	0.362879	0.177554	1.34524
Sme2.5_00960.1_g00010.1	-1.77782	-0.744248	-0.868065
Sme2.5_00965.1_g00001.1	2.18161	4.55076	2.70156
Sme2.5_00965.1_g00003.1	-0.411396	-1.5586	-0.637276
Sme2.5_00968.1_g00001.1	0.0829307	-1.13873	-0.147784
Sme2.5_00968.1_g00010.1	0.960307	1.219	1.74761
Sme2.5_00969.1_g00007.1	-0.100236	3.42611	2.17336
Sme2.5_00972.1_g00004.1	-0.389333	-1.22393	-0.711633
Sme2.5_00972.1_g00006.1	-0.44309	-1.07995	-1.65425
Sme2.5_00974.1_g00006.1	-1.48428	-0.785705	-0.648176
Sme2.5_00977.1_g00006.1	0.527926	0.97593	1.39385
Sme2.5_00977.1_g00009.1	-0.184265	0.876801	2.28385
Sme2.5_00978.1_g00001.1	0.478191	1.26107	1.37613
Sme2.5_00978.1_g00004.1	2.52331	1.73751	1.8491
Sme2.5_00981.1_g00004.1	-1.56051	-2.77703	-1.67066
Sme2.5_00983.1_g00004.1	0.233077	0.463095	1.17513
Sme2.5_00983.1_g00005.1	-0.253667	-0.66147	-1.28731
Sme2.5_00984.1_g00001.1	1.25679	0.986553	1.02614
Sme2.5_00986.1_g00004.1	0.67183	1.90166	0.907043
Sme2.5_00986.1_g00007.1	-1.34933	-1.75434	-0.641423
Sme2.5_00987.1_g00015.1	0.673984	2.95093	2.63166
Sme2.5_00988.1_g00002.1	-0.0459435	2.00234	-0.103613
Sme2.5_00988.1_g00012.1	-0.468027	-1.55034	-1.33956
Sme2.5_00989.1_g00002.1	0.143416	0.215975	2.05879
Sme2.5_00989.1_g00010.1	-0.522298	-1.59082	-0.0629825
Sme2.5_00990.1_g00005.1	-1.26543	-2.02537	-1.11657
Sme2.5_00999.1_g00004.1	0.0650898	-1.15843	-0.221838
Sme2.5_00999.1_g00008.1	-0.805253	-1.13456	-0.669177
Sme2.5_00999.1_g00009.1	0.221936	1.28335	1.16379
Sme2.5_01002.1_g00003.1	-0.473414	-2.29643	-0.00704801
Sme2.5_01004.1_g00011.1	-0.0668441	-0.0361138	-1.99025
Sme2.5_01005.1_g00011.1	0.367273	-2.91468	-1.80244
Sme2.5_01011.1_g00003.1	-2.16474	0.229585	0.0341237
Sme2.5_01011.1_g00007.1	0.814334	1.12428	-0.221587
Sme2.5_01011.1_g00008.1	0.693044	1.47525	-0.375972
Sme2.5_01011.1_g00009.1	0.459461	1.29904	-0.135714
Sme2.5_01013.1_g00004.1	-1.59113	-2.69718	-1.70012
Sme2.5_01013.1_g00011.1	-0.649412	-1.54186	-1.47157
Sme2.5_01016.1_g00007.1	-0.628389	0.458434	1.1032
Sme2.5_01022.1_g00013.1	0.833384	1.08548	0.804247
Sme2.5_01023.1_g00003.1	-1.05668	-1.65494	-0.248002
Sme2.5_01023.1_g00008.1	-1.21185	-2.03711	-0.90354
Sme2.5_01024.1_g00003.1	-0.251453	-0.0453908	-1.17696
Sme2.5_01024.1_g00005.1	-1.01875	-0.682678	-1.69895
Sme2.5_01024.1_g00006.1	-0.0771219	-2.46664	-0.616621
Sme2.5_01024.1_g00007.1	1.5081	2.14603	0.821877
Sme2.5_01027.1_g00013.1	0.412626	0.648632	1.94592
Sme2.5_01029.1_g00003.1	-1.67099	-2.05646	-1.19003
Sme2.5_01029.1_g00004.1	0.875988	2.323	2.97728
Sme2.5_01029.1_g00006.1	-1.16479	-1.70284	-1.34453
Sme2.5_01031.1_g00005.1	-0.0517452	0.938341	1.79205
Sme2.5_01033.1_g00002.1	0.698727	1.22553	1.09745
Sme2.5_01033.1_g00005.1	0.847979	2.07665	1.31731
Sme2.5_01033.1_g00010.1	0.343076	1.49781	0.981117
Sme2.5_01037.1_g00005.1	-1.10043	-0.456618	0.0267536
Sme2.5_01039.1_g00005.1	-0.573257	-1.2529	0.0161977
Sme2.5_01039.1_g00008.1	0.92275	2.50759	1.00616
Sme2.5_01046.1_g00001.1	-1.24394	-1.81456	-2.20539
Sme2.5_01046.1_g00002.1	-2.58346	-1.41414	-2.10986
Sme2.5_01047.1_g00005.1	0.425449	0.9956	1.56536
Sme2.5_01052.1_g00001.1	0.152029	1.39472	1.07378
Sme2.5_01054.1_g00002.1	0.870442	2.57288	4.11412
Sme2.5_01054.1_g00007.1	0.593775	1.57003	1.17465
Sme2.5_01056.1_g00007.1	-0.527133	3.05603	2.27631
Sme2.5_01056.1_g00010.1	1.46912	-0.221197	3.10256
Sme2.5_01058.1_g00002.1	-0.0271369	-0.123732	-1.03515
Sme2.5_01059.1_g00004.1	0.0516423	1.25195	0.380556
Sme2.5_01060.1_g00006.1	0.236978	1.3455	3.53667
Sme2.5_01060.1_g00010.1	-0.898623	-0.67799	-1.41617
Sme2.5_01069.1_g00003.1	0.533831	2.28822	0.777021
Sme2.5_01071.1_g00006.1	-2.94897	-1.73482	-1.39319
Sme2.5_01071.1_g00007.1	-3.99636	-1.16033	-1.98053
Sme2.5_01071.1_g00013.1	0.866087	2.62292	1.8713
Sme2.5_01075.1_g00003.1	0.0728352	-1.53238	-0.901729
Sme2.5_01077.1_g00003.1	1.38968	4.57792	3.0537
Sme2.5_01077.1_g00017.1	-1.70447	-0.506195	-1.54574
Sme2.5_01077.1_g00018.1	0.498343	2.03182	-0.406562
Sme2.5_01077.1_g00021.1	1.55959	2.47437	1.74831
Sme2.5_01078.1_g00004.1	0.592633	-1.78985	-0.526489
Sme2.5_01078.1_g00005.1	0.028272	0.472474	1.56903
Sme2.5_01078.1_g00011.1	-0.181164	-1.16965	-0.458831
Sme2.5_01078.1_g00018.1	-1.90113	-1.01065	-0.746133
Sme2.5_01080.1_g00010.1	-0.0347252	-0.679161	-2.8998
Sme2.5_01082.1_g00001.1	1.78837	0.761144	1.15241
Sme2.5_01082.1_g00005.1	0.499743	1.11591	0.3015
Sme2.5_01084.1_g00011.1	0.260793	-0.497272	1.24506
Sme2.5_01084.1_g00012.1	0.356775	1.54108	0.996836
Sme2.5_01086.1_g00006.1	0.0652332	1.15105	1.18812
Sme2.5_01087.1_g00007.1	0.317501	4.00817	1.01042
Sme2.5_01094.1_g00004.1	0.0172852	-1.38497	-0.57927
Sme2.5_01094.1_g00007.1	0.0284124	0.904969	1.27124
Sme2.5_01094.1_g00009.1	1.63554	4.44068	2.57463
Sme2.5_01096.1_g00014.1	-1.87309	2.61237	-1.09988
Sme2.5_01098.1_g00007.1	-0.918455	-1.23122	-1.04959
Sme2.5_01098.1_g00008.1	-0.856676	-1.49022	-0.865078
Sme2.5_01098.1_g00009.1	-0.404757	1.4037	-0.556111
Sme2.5_01099.1_g00009.1	0.989755	5.49595	1.27051
Sme2.5_01099.1_g00012.1	0.0331956	-1.54599	-2.85122
Sme2.5_01103.1_g00001.1	0.94385	0.19643	1.57927
Sme2.5_01105.1_g00002.1	-0.34981	-1.16077	-0.316123
Sme2.5_01105.1_g00008.1	-2.82616	-2.64754	-2.2058
Sme2.5_01109.1_g00004.1	-0.0742857	2.93741	-0.0340718
Sme2.5_01110.1_g00002.1	-0.74247	0.295891	1.5528
Sme2.5_01110.1_g00005.1	0.0277256	-1.82581	0.29348
Sme2.5_01110.1_g00007.1	0.378421	2.25556	2.77562
Sme2.5_01116.1_g00010.1	0.251254	-1.2358	-0.977522
Sme2.5_01117.1_g00002.1	1.40303	1.17812	0.641564
Sme2.5_01117.1_g00008.1	-0.56206	-1.20368	-0.358244
Sme2.5_01117.1_g00010.1	-1.79531	-1.83187	-1.5299
Sme2.5_01118.1_g00007.1	1.44272	1.84821	0.203845
Sme2.5_01130.1_g00002.1	-1.23609	-0.67865	-0.922903
Sme2.5_01130.1_g00009.1	0.949025	-1.29476	0.510251
Sme2.5_01133.1_g00007.1	0.018298	-0.151965	-1.54824
Sme2.5_01135.1_g00002.1	1.00231	0.392361	1.29159
Sme2.5_01135.1_g00003.1	-0.359074	-2.33929	-0.812235
Sme2.5_01136.1_g00003.1	-0.318017	0.35149	-1.35854
Sme2.5_01137.1_g00006.1	0.0617056	-1.25743	-0.958441
Sme2.5_01146.1_g00002.1	-0.38828	-1.42795	-1.89544
Sme2.5_01146.1_g00003.1	-0.415591	-4.24197	-1.95386
Sme2.5_01148.1_g00003.1	0.180518	1.27972	1.59169
Sme2.5_01148.1_g00005.1	0.405687	1.11442	0.683477
Sme2.5_01150.1_g00002.1	0.26017	0.518806	2.49289
Sme2.5_01150.1_g00005.1	0.133325	-1.15133	2.25546
Sme2.5_01150.1_g00010.1	2.07949	5.87511	2.14928
Sme2.5_01155.1_g00013.1	1.54449	2.83167	2.8864
Sme2.5_01156.1_g00002.1	0.292493	3.06896	2.14157
Sme2.5_01158.1_g00004.1	0.837877	1.96603	0.856704
Sme2.5_01158.1_g00025.1	0.422041	-2.95483	-1.18783
Sme2.5_01170.1_g00003.1	-0.72329	-1.79773	-0.697916
Sme2.5_01173.1_g00003.1	-1.56083	-2.03386	-1.49624
Sme2.5_01173.1_g00007.1	0.0164433	0.616226	1.12653
Sme2.5_01175.1_g00003.1	-1.10255	-1.65335	-2.12036
Sme2.5_01175.1_g00004.1	0.128324	-0.611556	-1.13451
Sme2.5_01175.1_g00010.1	0.0247367	0.528707	1.34503
Sme2.5_01175.1_g00011.1	-0.826707	-0.0489343	-1.67551
Sme2.5_01177.1_g00001.1	0.488462	-2.35485	-1.77417
Sme2.5_01180.1_g00005.1	0.410356	2.36715	4.3499
Sme2.5_01181.1_g00002.1	0.989755	2.65952	3.14872
Sme2.5_01181.1_g00008.1	-1.19357	-2.45644	-0.0386274
Sme2.5_01181.1_g00012.1	-1.96002	-2.71	-2.55915
Sme2.5_01183.1_g00009.1	-1.33107	-0.0926247	-0.249857
Sme2.5_01183.1_g00010.1	-1.24469	-1.37016	-2.12653
Sme2.5_01183.1_g00023.1	2.65659	2.94909	1.94244
Sme2.5_01185.1_g00005.1	1.5112	2.23952	1.81803
Sme2.5_01189.1_g00001.1	-0.998602	-2.32842	-1.42709
Sme2.5_01189.1_g00007.1	-3.00227	-1.38868	-1.43889
Sme2.5_01190.1_g00001.1	0.615968	1.34389	0.312244
Sme2.5_01191.1_g00002.1	-2.06935	-3.35974	-2.7001
Sme2.5_01191.1_g00003.1	-0.874168	-1.18052	-2.10449
Sme2.5_01191.1_g00004.1	-1.14672	-3.55882	-3.47305
Sme2.5_01191.1_g00005.1	-0.270735	0.176658	1.51172
Sme2.5_01191.1_g00010.1	0.0444099	1.01899	0.310506
Sme2.5_01191.1_g00012.1	-0.15404	1.51189	2.06321
Sme2.5_01191.1_g00016.1	0.71517	1.49269	1.00799
Sme2.5_01193.1_g00002.1	-0.150013	-1.25489	-0.969741
Sme2.5_01193.1_g00009.1	-1.5249	2.84998	-4.0732
Sme2.5_01193.1_g00011.1	1.03567	1.52064	3.25624
Sme2.5_01194.1_g00001.1	-0.379825	-1.14341	-0.511099
Sme2.5_01194.1_g00003.1	-1.56996	0.712073	-0.959408
Sme2.5_01194.1_g00011.1	0.494839	1.389	1.1053
Sme2.5_01196.1_g00007.1	-0.768245	-1.54309	-0.832683
Sme2.5_01196.1_g00012.1	0.324766	-0.536302	1.28286
Sme2.5_01200.1_g00005.1	-3.73833	-2.27433	-2.14027
Sme2.5_01200.1_g00006.1	1.56935	1.97891	1.64826
Sme2.5_01200.1_g00008.1	1.55002	1.97995	1.60138
Sme2.5_01200.1_g00009.1	-0.680622	-1.00321	-1.42462
Sme2.5_01200.1_g00011.1	-0.325487	-1.18734	-0.94149
Sme2.5_01205.1_g00011.1	2.10743	2.085	1.39198
Sme2.5_01206.1_g00001.1	-1.18226	-1.08876	-0.250463
Sme2.5_01206.1_g00009.1	-0.405516	-0.430041	-1.24485
Sme2.5_01216.1_g00004.1	-0.79616	-1.76725	-1.46482
Sme2.5_01216.1_g00005.1	0.0995493	1.66155	2.60036
Sme2.5_01217.1_g00005.1	0.0825789	0.537501	-1.00983
Sme2.5_01218.1_g00002.1	-0.505297	1.79754	1.22684
Sme2.5_01218.1_g00003.1	0.254232	0.206864	1.04858
Sme2.5_01218.1_g00008.1	-0.175343	4.43483	1.1935
Sme2.5_01218.1_g00012.1	1.53595	3.48696	2.48908
Sme2.5_01223.1_g00003.1	-0.236436	-1.76011	-1.45963
Sme2.5_01223.1_g00007.1	-1.25948	-1.69841	-1.19238
Sme2.5_01224.1_g00005.1	-0.266577	1.47486	0.349622
Sme2.5_01228.1_g00015.1	-0.158681	-1.02432	-1.16938
Sme2.5_01232.1_g00006.1	-1.54718	0.895942	-2.81143
Sme2.5_01232.1_g00014.1	-0.176699	-1.29357	-0.317252
Sme2.5_01232.1_g00023.1	0.262485	2.11672	0.767134
Sme2.5_01232.1_g00025.1	-1.64869	-2.08199	-2.12916
Sme2.5_01233.1_g00003.1	-0.18954	-1.77192	-0.728088
Sme2.5_01233.1_g00004.1	1.77568	2.20326	1.15012
Sme2.5_01233.1_g00005.1	0.48695	1.49862	0.975044
Sme2.5_01233.1_g00006.1	1.35748	0.795035	1.0865
Sme2.5_01233.1_g00007.1	1.02293	0.715711	0.247538
Sme2.5_01233.1_g00009.1	-0.899512	2.53267	2.21574
Sme2.5_01233.1_g00012.1	0.80614	4.14938	2.5364
Sme2.5_01235.1_g00007.1	0.516472	4.06045	1.51314
Sme2.5_01236.1_g00004.1	-1.32046	-1.50427	0.29853
Sme2.5_01236.1_g00006.1	-1.14573	0.209671	-0.309736
Sme2.5_01238.1_g00002.1	1.15404	1.46244	0.910481
Sme2.5_01238.1_g00006.1	0.394007	1.13182	1.75664
Sme2.5_01238.1_g00007.1	0.528833	1.72993	0.46061
Sme2.5_01240.1_g00004.1	-0.632245	1.33333	0.536102
Sme2.5_01242.1_g00003.1	0.248285	-2.94617	-0.970355
Sme2.5_01244.1_g00004.1	0.472498	1.47848	1.63132
Sme2.5_01246.1_g00016.1	0.352255	-1.09463	-0.396567
Sme2.5_01247.1_g00009.1	0.72161	-0.645157	1.75921
Sme2.5_01252.1_g00006.1	-1.43191	-0.215048	-1.28559
Sme2.5_01260.1_g00002.1	1.06953	1.51271	2.77261
Sme2.5_01260.1_g00003.1	0.720964	1.2171	0.524327
Sme2.5_01260.1_g00006.1	-0.161172	-3.34306	-0.98479
Sme2.5_01260.1_g00010.1	-0.16219	0.477425	1.2618
Sme2.5_01268.1_g00009.1	0.782075	1.01354	2.45462
Sme2.5_01270.1_g00002.1	-0.37537	-1.57719	-0.121511
Sme2.5_01273.1_g00007.1	-0.0569277	-3.50426	-1.3644
Sme2.5_01284.1_g00014.1	-0.668675	0.555122	1.27056
Sme2.5_01284.1_g00015.1	0.548145	1.73367	-0.197575
Sme2.5_01285.1_g00002.1	-0.109797	2.17711	0.933568
Sme2.5_01286.1_g00003.1	0.498277	1.66048	0.321545
Sme2.5_01286.1_g00005.1	0.147315	1.71904	-0.0604098
Sme2.5_01286.1_g00006.1	0.35063	2.74017	1.40608
Sme2.5_01286.1_g00007.1	-0.0863745	3.03182	0.592243
Sme2.5_01286.1_g00010.1	0.136213	1.01748	0.895602
Sme2.5_01294.1_g00002.1	-0.6119	-1.95892	-0.00656122
Sme2.5_01301.1_g00004.1	-0.1551	1.56003	1.8757
Sme2.5_01301.1_g00005.1	-0.788948	1.24365	2.30131
Sme2.5_01301.1_g00008.1	1.36669	1.85638	-1.34548
Sme2.5_01305.1_g00002.1	0.505668	0.58695	2.34807
Sme2.5_01314.1_g00005.1	0.171343	3.65559	-1.29745
Sme2.5_01323.1_g00005.1	-0.0259652	0.358374	1.34945
Sme2.5_01323.1_g00006.1	-1.33444	0.742355	0.652455
Sme2.5_01323.1_g00008.1	-0.0489747	-1.17863	-0.380634
Sme2.5_01325.1_g00001.1	-0.422703	-1.40951	-0.632088
Sme2.5_01331.1_g00005.1	0.160302	0.65421	1.39295
Sme2.5_01331.1_g00008.1	0.226531	1.97397	1.79479
Sme2.5_01332.1_g00004.1	-0.707249	-1.45851	-1.20911
Sme2.5_01332.1_g00008.1	0.0340157	1.37402	0.688402
Sme2.5_01332.1_g00009.1	-0.551427	-2.51793	-1.29137
Sme2.5_01332.1_g00011.1	-1.17148	-2.90056	-1.957
Sme2.5_01333.1_g00003.1	-0.533255	1.11049	-0.73733
Sme2.5_01333.1_g00015.1	-1.18176	-2.70125	-2.39941
Sme2.5_01334.1_g00010.1	-2.87073	0.166137	-0.381395
Sme2.5_01334.1_g00013.1	-0.237734	1.73554	1.2467
Sme2.5_01337.1_g00006.1	-0.740359	-1.63718	-1.47741
Sme2.5_01338.1_g00002.1	-1.05555	-0.714756	-0.135143
Sme2.5_01341.1_g00006.1	0.348823	0.520919	1.2602
Sme2.5_01343.1_g00001.1	1.53554	3.9183	1.91254
Sme2.5_01343.1_g00002.1	0.834154	2.80644	0.33399
Sme2.5_01346.1_g00001.1	1.33742	1.78097	0.690462
Sme2.5_01346.1_g00002.1	2.23436	2.08519	2.65152
Sme2.5_01347.1_g00005.1	-0.0289374	2.65161	0.45399
Sme2.5_01358.1_g00008.1	-1.3437	-2.29018	-1.56809
Sme2.5_01358.1_g00010.1	-0.588029	1.14827	0.474288
Sme2.5_01361.1_g00002.1	1.1603	1.61741	-0.228806
Sme2.5_01362.1_g00003.1	0.399479	1.53196	2.19131
Sme2.5_01362.1_g00005.1	-1.80149	1.26898	1.83003
Sme2.5_01362.1_g00013.1	-0.834949	-0.772273	-1.0236
Sme2.5_01368.1_g00004.1	0.0967076	-0.174889	1.27074
Sme2.5_01369.1_g00005.1	-0.734864	-1.16378	-2.10696
Sme2.5_01369.1_g00009.1	-0.533253	-0.387052	-1.00722
Sme2.5_01370.1_g00008.1	-1.85608	-2.17529	-0.56254
Sme2.5_01371.1_g00009.1	1.05645	3.82198	4.03467
Sme2.5_01371.1_g00010.1	-0.150096	1.20949	0.635933
Sme2.5_01372.1_g00004.1	0.0422787	1.25654	1.19533
Sme2.5_01372.1_g00009.1	-0.109075	-1.27731	-1.42574
Sme2.5_01372.1_g00012.1	0.406652	0.559125	1.0295
Sme2.5_01372.1_g00013.1	-2.04246	-2.97213	-1.40776
Sme2.5_01374.1_g00008.1	0.468408	1.18195	0.585729
Sme2.5_01375.1_g00008.1	-0.917535	-2.4334	-2.2591
Sme2.5_01376.1_g00011.1	1.25412	0.127036	0.294234
Sme2.5_01379.1_g00012.1	-0.674544	-1.33653	-1.75124
Sme2.5_01385.1_g00002.1	-1.51482	-5.09174	0.113165
Sme2.5_01388.1_g00005.1	0.244379	-2.15287	-1.09386
Sme2.5_01388.1_g00007.1	0.609927	-2.2613	-1.07374
Sme2.5_01391.1_g00013.1	0.248767	0.806573	1.13884
Sme2.5_01393.1_g00003.1	1.17969	4.28785	1.82793
Sme2.5_01394.1_g00005.1	-0.953952	-1.18341	-0.872361
Sme2.5_01399.1_g00007.1	-0.461857	1.1106	2.07585
Sme2.5_01401.1_g00004.1	-0.729452	-0.192288	-5.86301
Sme2.5_01402.1_g00001.1	-0.16187	1.12253	0.284473
Sme2.5_01402.1_g00007.1	-2.39384	-1.43524	-1.70203
Sme2.5_01406.1_g00006.1	-0.306216	-0.156495	1.12815
Sme2.5_01406.1_g00007.1	0.0461854	-2.38409	-0.20445
Sme2.5_01411.1_g00002.1	-1.05461	-1.61346	-0.790941
Sme2.5_01411.1_g00008.1	-0.445251	2.28688	3.28359
Sme2.5_01411.1_g00009.1	-0.61604	-2.6235	-3.2
Sme2.5_01417.1_g00007.1	0.152995	0.549914	1.01512
Sme2.5_01417.1_g00009.1	0.609787	2.26977	3.40231
Sme2.5_01418.1_g00002.1	1.601	4.57531	5.62905
Sme2.5_01418.1_g00009.1	-0.688029	-1.87594	-1.48904
Sme2.5_01420.1_g00003.1	-1.43562	0.667951	1.23546
Sme2.5_01425.1_g00008.1	1.32914	1.88513	1.20469
Sme2.5_01426.1_g00002.1	-0.951001	-4.77122	-1.24899
Sme2.5_01430.1_g00012.1	-1.07416	-0.874515	-1.17112
Sme2.5_01433.1_g00002.1	1.27489	1.19866	0.414813
Sme2.5_01435.1_g00005.1	-0.272277	-1.15368	-0.767501
Sme2.5_01439.1_g00003.1	1.12448	3.20658	2.5518
Sme2.5_01439.1_g00007.1	0.804924	1.43268	2.78483
Sme2.5_01441.1_g00005.1	-1.57665	-3.02669	-2.59575
Sme2.5_01441.1_g00006.1	0.791126	3.88985	-0.762185
Sme2.5_01441.1_g00012.1	0.569764	1.0609	1.20112
Sme2.5_01442.1_g00013.1	-0.119161	0.138547	-1.09268
Sme2.5_01443.1_g00008.1	-0.48872	-2.67315	-0.708799
Sme2.5_01445.1_g00006.1	0.270785	1.08535	0.883547
Sme2.5_01445.1_g00011.1	0.33067	-1.18351	-0.632488
Sme2.5_01445.1_g00015.1	0.756422	1.87684	2.39488
Sme2.5_01446.1_g00006.1	-0.391602	-0.659453	-1.30277
Sme2.5_01453.1_g00006.1	0.067833	-0.442766	1.19259
Sme2.5_01453.1_g00007.1	0.187835	3.12591	1.34902
Sme2.5_01455.1_g00011.1	-0.374963	-2.88852	-1.22709
Sme2.5_01455.1_g00012.1	-0.677432	-1.32599	-0.542426
Sme2.5_01455.1_g00013.1	-0.860941	-1.34415	-0.527345
Sme2.5_01459.1_g00004.1	0.273405	-0.113445	-1.08953
Sme2.5_01459.1_g00008.1	2.22118	1.75034	1.40688
Sme2.5_01459.1_g00009.1	2.03932	3.39238	1.30615
Sme2.5_01461.1_g00005.1	0.138085	0.918188	1.06707
Sme2.5_01465.1_g00012.1	0.646367	-1.84605	-0.270903
Sme2.5_01472.1_g00003.1	-1.15658	-2.97596	-1.4579
Sme2.5_01472.1_g00007.1	0.639925	1.44993	0.732418
Sme2.5_01475.1_g00004.1	-1.03485	-1.20789	-1.7031
Sme2.5_01475.1_g00008.1	0.397177	-1.4258	-0.229912
Sme2.5_01478.1_g00005.1	0.378535	0.859303	1.82992
Sme2.5_01482.1_g00007.1	2.10757	3.51397	2.77354
Sme2.5_01482.1_g00008.1	1.375	1.1354	0.330532
Sme2.5_01484.1_g00004.1	0.466846	0.956109	1.54263
Sme2.5_01484.1_g00005.1	0.554386	0.198347	1.17182
Sme2.5_01488.1_g00002.1	1.71122	1.68871	1.96425
Sme2.5_01489.1_g00006.1	0.526987	2.04621	3.09886
Sme2.5_01490.1_g00001.1	-0.872539	-2.43278	-0.681371
Sme2.5_01490.1_g00002.1	0.734257	1.1622	1.86833
Sme2.5_01491.1_g00005.1	-0.0110732	1.3523	0.689403
Sme2.5_01497.1_g00003.1	-1.30786	-2.41571	-2.10664
Sme2.5_01499.1_g00008.1	-0.510059	-0.30376	-1.81653
Sme2.5_01500.1_g00007.1	-2.07315	-2.41366	-1.83975
Sme2.5_01501.1_g00002.1	0.221476	1.29416	0.354864
Sme2.5_01501.1_g00008.1	0.427236	0.994404	1.07966
Sme2.5_01504.1_g00001.1	0.793897	1.19967	0.723755
Sme2.5_01512.1_g00005.1	-1.98029	-1.79388	-2.31481
Sme2.5_01513.1_g00001.1	-1.03019	-2.20089	-0.912584
Sme2.5_01513.1_g00003.1	-0.240589	-2.01358	-1.5301
Sme2.5_01513.1_g00005.1	-0.924797	-1.64867	-1.66066
Sme2.5_01513.1_g00008.1	-1.25547	-2.07812	-1.04619
Sme2.5_01513.1_g00009.1	-0.633082	-2.14746	-0.507773
Sme2.5_01514.1_g00007.1	-0.110234	-0.8759	1.04856
Sme2.5_01515.1_g00005.1	-3.41344	-5.62725	-4.18653
Sme2.5_01517.1_g00004.1	0.830704	1.26417	0.389838
Sme2.5_01517.1_g00006.1	2.06126	2.54314	1.99454
Sme2.5_01517.1_g00007.1	0.282992	1.3468	0.918168
Sme2.5_01519.1_g00002.1	0.839382	1.42393	0.822345
Sme2.5_01520.1_g00007.1	0.180312	2.95161	1.24445
Sme2.5_01521.1_g00008.1	-0.834632	-2.21441	-2.20942
Sme2.5_01521.1_g00022.1	1.27785	0.934574	-0.273756
Sme2.5_01530.1_g00009.1	-1.60866	-2.51056	-1.10602
Sme2.5_01531.1_g00009.1	-0.476818	-2.93388	-2.9364
Sme2.5_01531.1_g00010.1	0.678778	1.20903	0.26574
Sme2.5_01532.1_g00005.1	1.06065	0.637657	0.314298
Sme2.5_01537.1_g00001.1	-0.155396	1.40881	0.813494
Sme2.5_01539.1_g00005.1	-0.69172	-0.566725	-1.56
Sme2.5_01540.1_g00001.1	-1.56886	-2.48025	-1.73098
Sme2.5_01542.1_g00003.1	0.0726337	-0.52375	-1
Sme2.5_01542.1_g00010.1	-0.0936481	0.721361	1.31835
Sme2.5_01546.1_g00007.1	-0.0993768	1.23826	1.26891
Sme2.5_01546.1_g00010.1	-0.286651	3.21909	0.756502
Sme2.5_01547.1_g00008.1	-0.00107321	-1.36781	-1.19223
Sme2.5_01550.1_g00001.1	-0.0891259	1.33941	1.29121
Sme2.5_01550.1_g00003.1	1.33131	0.490991	1.0768
Sme2.5_01553.1_g00003.1	-0.147924	0.160452	-1.53035
Sme2.5_01555.1_g00007.1	-0.609126	3.4695	0.964303
Sme2.5_01559.1_g00001.1	-1.40624	-0.922438	-0.472623
Sme2.5_01559.1_g00002.1	-0.928114	-1.52956	-0.43152
Sme2.5_01561.1_g00002.1	0.783858	1.66455	2.13169
Sme2.5_01562.1_g00008.1	-0.232928	-1.40667	-0.38907
Sme2.5_01563.1_g00004.1	0.481438	1.59122	3.70443
Sme2.5_01564.1_g00004.1	0.0684875	1.09617	0.398742
Sme2.5_01565.1_g00001.1	-1.13543	-2.59146	-0.75191
Sme2.5_01565.1_g00002.1	-0.782881	-3.97874	-1.0618
Sme2.5_01565.1_g00004.1	0.417493	1.86041	2.74592
Sme2.5_01565.1_g00007.1	-3.20726	-1.5332	-1.66302
Sme2.5_01568.1_g00003.1	-0.0741896	-1.22793	-0.0187152
Sme2.5_01568.1_g00006.1	-0.514602	0.617872	1.41452
Sme2.5_01568.1_g00009.1	-0.270535	-1.16729	-0.717265
Sme2.5_01569.1_g00004.1	-0.120012	-1.40657	0.24265
Sme2.5_01569.1_g00005.1	-1.25339	-0.169978	-0.280347
Sme2.5_01569.1_g00008.1	-0.157838	1.92504	1.53262
Sme2.5_01570.1_g00007.1	-2.78697	-1.49209	-2.57327
Sme2.5_01570.1_g00012.1	0.0109433	0.878018	1.78957
Sme2.5_01571.1_g00007.1	0.120707	1.004	0.469429
Sme2.5_01572.1_g00004.1	2.25764	1.54414	1.04406
Sme2.5_01573.1_g00001.1	1.06799	1.11434	1.52459
Sme2.5_01573.1_g00004.1	0.750976	2.88362	0.870223
Sme2.5_01575.1_g00017.1	-0.541954	-1.57064	-2.08865
Sme2.5_01578.1_g00002.1	1.32408	-0.160337	-0.474087
Sme2.5_01583.1_g00013.1	-1.73988	-0.995998	0.177758
Sme2.5_01584.1_g00010.1	-0.110055	0.825442	1.46306
Sme2.5_01586.1_g00008.1	0.486533	0.848042	1.56162
Sme2.5_01588.1_g00001.1	-1.3614	2.46783	1.6331
Sme2.5_01588.1_g00002.1	-0.21763	-1.06068	-0.43804
Sme2.5_01588.1_g00006.1	-2.82373	-1.86155	0.280877
Sme2.5_01588.1_g00007.1	-0.337288	-1.63385	-0.964003
Sme2.5_01597.1_g00007.1	-0.548439	-1.22109	-0.426586
Sme2.5_01597.1_g00008.1	-2.4217	-2.42153	-2.1168
Sme2.5_01597.1_g00009.1	-0.188503	-1.44568	0.126294
Sme2.5_01610.1_g00003.1	0.186938	1.23788	0.264189
Sme2.5_01611.1_g00010.1	1.5345	2.43074	1.44882
Sme2.5_01614.1_g00006.1	0.0738691	-0.969262	-1.07167
Sme2.5_01617.1_g00007.1	0.596427	4.47207	4.2672
Sme2.5_01618.1_g00017.1	-0.361065	-0.0345503	-1.29277
Sme2.5_01620.1_g00002.1	0.0982075	1.41619	1.01569
Sme2.5_01620.1_g00003.1	-0.679566	2.54553	2.33008
Sme2.5_01622.1_g00011.1	2.2249	2.75183	2.86621
Sme2.5_01628.1_g00010.1	0.0600854	-0.409733	-1.03884
Sme2.5_01628.1_g00011.1	-1.52402	-1.5764	-1.30743
Sme2.5_01633.1_g00009.1	-0.434244	1.85876	1.61599
Sme2.5_01633.1_g00010.1	-0.518491	1.3893	2.71433
Sme2.5_01634.1_g00009.1	-1.03811	-0.593678	-1.44676
Sme2.5_01635.1_g00012.1	0.125881	-1.16957	-0.363024
Sme2.5_01636.1_g00001.1	-0.526666	-0.398573	1.46898
Sme2.5_01638.1_g00003.1	-0.573128	0.61285	-5.49729
Sme2.5_01638.1_g00005.1	-0.409344	0.724621	-6.34448
Sme2.5_01638.1_g00009.1	-0.397415	-1.02956	-0.231596
Sme2.5_01638.1_g00010.1	1.05399	-1.06376	1.19393
Sme2.5_01644.1_g00003.1	-0.104988	-0.447687	-1.15794
Sme2.5_01645.1_g00013.1	0.00313982	0.430704	2.92144
Sme2.5_01649.1_g00002.1	2.98747	2.5071	1.83601
Sme2.5_01657.1_g00001.1	-0.64779	-1.04145	-0.34274
Sme2.5_01657.1_g00003.1	0.690097	3.62449	1.36258
Sme2.5_01661.1_g00001.1	-0.241271	-1.94763	-1.34614
Sme2.5_01661.1_g00002.1	0.835203	1.27962	1.94102
Sme2.5_01661.1_g00005.1	-2.25576	-1.12797	0.833116
Sme2.5_01661.1_g00008.1	-0.748687	-1.62621	-1.58805
Sme2.5_01665.1_g00004.1	2.30197	3.35625	1.68629
Sme2.5_01666.1_g00005.1	-0.404218	-5.28463	-2.21774
Sme2.5_01669.1_g00004.1	0.0220594	-1.39773	-1.00995
Sme2.5_01670.1_g00006.1	0.268627	0.594314	1.3319
Sme2.5_01674.1_g00002.1	0.545897	2.10152	-0.12291
Sme2.5_01674.1_g00013.1	1.07267	2.14904	2.65942
Sme2.5_01683.1_g00001.1	-0.019509	-0.523533	-1.138
Sme2.5_01683.1_g00002.1	-0.471667	-1.33326	-1.77873
Sme2.5_01683.1_g00006.1	0.155448	-1.2348	-0.591184
Sme2.5_01685.1_g00005.1	1.39587	0.209515	-0.00196728
Sme2.5_01687.1_g00002.1	1.84064	2.86771	1.57611
Sme2.5_01689.1_g00005.1	0.334186	1.84059	1.26332
Sme2.5_01692.1_g00008.1	-1.9223	1.06406	1.01975
Sme2.5_01694.1_g00003.1	-1.77425	-1.15415	-0.813083
Sme2.5_01694.1_g00010.1	0.799814	1.49197	2.32054
Sme2.5_01695.1_g00006.1	1.71108	1.28905	1.30877
Sme2.5_01695.1_g00007.1	0.67389	1.06213	-0.179552
Sme2.5_01695.1_g00008.1	0.551978	2.20295	0.97548
Sme2.5_01696.1_g00006.1	0.0958593	1.41535	1.19533
Sme2.5_01698.1_g00003.1	1.12756	1.26558	0.748084
Sme2.5_01698.1_g00004.1	0.96969	1.13713	0.437115
Sme2.5_01699.1_g00001.1	-0.201012	-1.72364	-0.0119353
Sme2.5_01699.1_g00010.1	2.05285	0.435255	-0.214636
Sme2.5_01702.1_g00006.1	-0.402522	-1.46493	-0.794144
Sme2.5_01707.1_g00005.1	0.409232	1.12979	0.257671
Sme2.5_01707.1_g00008.1	-1.31066	2.06678	2.20188
Sme2.5_01722.1_g00004.1	1.44997	2.17411	1.13589
Sme2.5_01722.1_g00007.1	1.42512	1.48856	0.853785
Sme2.5_01723.1_g00001.1	-0.414773	2.64768	1.36859
Sme2.5_01723.1_g00004.1	1.44373	1.49626	0.949981
Sme2.5_01725.1_g00005.1	1.30995	0.761032	0.912317
Sme2.5_01730.1_g00001.1	-0.0654176	-1.38718	-2.6079
Sme2.5_01730.1_g00014.1	-0.449764	-1.35575	-0.796954
Sme2.5_01731.1_g00001.1	0.876594	3.82447	0.174414
Sme2.5_01731.1_g00002.1	1.03322	3.76415	-0.184376
Sme2.5_01731.1_g00003.1	1.00877	2.76805	-0.589169
Sme2.5_01731.1_g00009.1	-0.0346979	-2.42424	-1.50986
Sme2.5_01731.1_g00010.1	-0.939813	2.57481	0.768215
Sme2.5_01734.1_g00011.1	-0.313461	-1.01895	-2.55131
Sme2.5_01739.1_g00003.1	-0.41844	2.16923	2.00627
Sme2.5_01750.1_g00008.1	0.814142	1.73301	0.317929
Sme2.5_01754.1_g00008.1	0.144491	-1.50076	-1.6189
Sme2.5_01759.1_g00005.1	-0.681917	-1.97428	-1.61263
Sme2.5_01762.1_g00009.1	1.01731	-0.564792	0.175098
Sme2.5_01764.1_g00002.1	-0.0375477	-1.25337	-0.349664
Sme2.5_01764.1_g00003.1	0.0248635	1.18007	1.28961
Sme2.5_01764.1_g00007.1	-0.107977	2.19564	0.0887664
Sme2.5_01765.1_g00005.1	-0.218296	-0.132477	-1.04623
Sme2.5_01765.1_g00009.1	0.574289	3.9397	1.20973
Sme2.5_01769.1_g00006.1	-0.1553	-1.73813	-1.07046
Sme2.5_01772.1_g00002.1	-1.55011	-1.93686	-0.835804
Sme2.5_01772.1_g00003.1	2.14653	1.11681	0.906829
Sme2.5_01774.1_g00010.1	1.42332	1.15864	2.30585
Sme2.5_01781.1_g00004.1	1.53818	1.12734	1.66993
Sme2.5_01789.1_g00007.1	-3.19985	-2.40102	-1.60917
Sme2.5_01792.1_g00005.1	-0.478653	0.923442	1.28663
Sme2.5_01792.1_g00006.1	-0.243707	-0.947317	-1.0151
Sme2.5_01792.1_g00009.1	0.420937	1.53602	0.359276
Sme2.5_01795.1_g00002.1	-2.16368	-1.07927	-1.03855
Sme2.5_01799.1_g00001.1	-0.166001	2.8065	1.48378
Sme2.5_01800.1_g00001.1	-0.0290107	1.82214	3.02829
Sme2.5_01800.1_g00004.1	-1.6697	-1.20392	0.445127
Sme2.5_01800.1_g00007.1	0.240331	1.03244	1.3829
Sme2.5_01803.1_g00007.1	0.558848	2.77962	2.09494
Sme2.5_01804.1_g00005.1	-0.816471	1.47328	-0.678441
Sme2.5_01804.1_g00006.1	0.092226	0.744367	2.23699
Sme2.5_01804.1_g00007.1	-0.986074	-3.51939	-1.92781
Sme2.5_01804.1_g00011.1	-0.888883	-1.06275	-1.51077
Sme2.5_01807.1_g00004.1	0.60151	1.33647	1.5872
Sme2.5_01810.1_g00006.1	0.262741	2.78577	2.69515
Sme2.5_01815.1_g00004.1	-3.13594	-3.81091	0.289421
Sme2.5_01822.1_g00002.1	-1.03156	-5.79382	-3.41139
Sme2.5_01822.1_g00003.1	0.781174	-2.1872	-1.11648
Sme2.5_01822.1_g00004.1	-0.0108523	0.359433	1.1625
Sme2.5_01822.1_g00008.1	-0.00820011	-0.386016	-1.38662
Sme2.5_01827.1_g00002.1	-0.143623	1.07958	0.429653
Sme2.5_01829.1_g00004.1	-0.295981	-0.732914	-1.14144
Sme2.5_01832.1_g00001.1	0.866094	0.405329	1.16598
Sme2.5_01832.1_g00003.1	0.375373	2.04126	1.29902
Sme2.5_01833.1_g00006.1	-0.275589	-1.50423	-1.07591
Sme2.5_01835.1_g00005.1	-1.58458	-0.0425097	-0.37409
Sme2.5_01835.1_g00010.1	1.1796	1.35914	1.11333
Sme2.5_01841.1_g00004.1	-0.220483	1.15435	1.32294
Sme2.5_01841.1_g00005.1	0.226733	-0.132347	-1.04161
Sme2.5_01849.1_g00001.1	-0.576975	-1.11524	-1.14811
Sme2.5_01855.1_g00002.1	0.171038	-0.251748	-1.03935
Sme2.5_01860.1_g00003.1	0.710027	2.35436	1.4429
Sme2.5_01860.1_g00004.1	-0.108616	0.733631	1.33908
Sme2.5_01862.1_g00005.1	1.75917	2.44058	1.41899
Sme2.5_01862.1_g00006.1	1.75974	1.73386	1.28135
Sme2.5_01864.1_g00005.1	0.0273989	2.39278	2.95072
Sme2.5_01864.1_g00006.1	0.608811	3.14591	3.70997
Sme2.5_01868.1_g00002.1	-1.46727	-3.20998	-1.59864
Sme2.5_01868.1_g00006.1	-1.30946	-1.73072	0.248737
Sme2.5_01869.1_g00001.1	1.11569	1.41886	0.889231
Sme2.5_01870.1_g00005.1	-0.502695	-1.326	-0.730171
Sme2.5_01876.1_g00003.1	0.627271	1.96458	1.94818
Sme2.5_01887.1_g00002.1	0.472249	-1.17117	-0.464438
Sme2.5_01889.1_g00006.1	-0.144036	-1.12305	-0.321056
Sme2.5_01889.1_g00007.1	1.20138	1.82558	1.58132
Sme2.5_01891.1_g00007.1	-2.02049	-2.10524	-0.942366
Sme2.5_01894.1_g00002.1	0.352898	1.03066	0.317066
Sme2.5_01897.1_g00006.1	-0.149393	0.261316	1.11822
Sme2.5_01898.1_g00003.1	0.499211	0.406995	-1.12498
Sme2.5_01901.1_g00007.1	-1.25284	-0.126528	1.02356
Sme2.5_01904.1_g00002.1	0.233478	1.54913	1.34708
Sme2.5_01906.1_g00002.1	-0.270574	-1.31752	0.0801096
Sme2.5_01907.1_g00005.1	-0.156851	-0.521968	-1.2364
Sme2.5_01907.1_g00007.1	-0.85093	-1.24572	-1.25205
Sme2.5_01907.1_g00017.1	0.218291	-1.46341	-1.96451
Sme2.5_01912.1_g00001.1	-0.285164	-1.93275	-1.62825
Sme2.5_01913.1_g00001.1	-0.798759	-1.93118	-0.993894
Sme2.5_01916.1_g00002.1	1.25702	1.68128	0.899402
Sme2.5_01918.1_g00006.1	1.48674	-1.75692	0.747912
Sme2.5_01920.1_g00006.1	0.0637077	0.317885	1.2759
Sme2.5_01931.1_g00003.1	0.263265	-1.80672	-0.721509
Sme2.5_01933.1_g00005.1	#N/A	0.370305	2.87693
Sme2.5_01933.1_g00006.1	-0.287076	-1.44472	-2.26469
Sme2.5_01937.1_g00009.1	-1.75556	-0.701449	-0.476808
Sme2.5_01944.1_g00011.1	0.0145453	1.75696	0.749134
Sme2.5_01945.1_g00007.1	0.320958	1.11333	0.256416
Sme2.5_01952.1_g00001.1	-0.501658	-1.04269	-0.757336
Sme2.5_01952.1_g00003.1	0.0812778	1.02296	-0.115117
Sme2.5_01954.1_g00005.1	-0.461343	4.01835	-0.752162
Sme2.5_01955.1_g00005.1	0.271724	1.0033	1.67973
Sme2.5_01957.1_g00001.1	-0.0687833	1.3103	-0.393374
Sme2.5_01957.1_g00003.1	0.0640521	2.07272	2.6701
Sme2.5_01961.1_g00003.1	0.969894	1.3572	0.965507
Sme2.5_01961.1_g00004.1	2.12596	-0.596447	0.999111
Sme2.5_01961.1_g00011.1	-0.500728	-2.05139	-0.394638
Sme2.5_01973.1_g00004.1	-0.0830268	-0.372416	-1.32622
Sme2.5_01973.1_g00005.1	0.393654	1.55758	0.648359
Sme2.5_01973.1_g00006.1	-0.528878	-2.48851	-1.64636
Sme2.5_01975.1_g00003.1	1.19113	1.1857	1.55841
Sme2.5_01975.1_g00004.1	0.389423	-0.562491	1.5235
Sme2.5_01975.1_g00007.1	0.0599745	2.62957	1.87014
Sme2.5_01978.1_g00006.1	-1.44192	-1.12087	-2.15176
Sme2.5_01979.1_g00006.1	0.0368106	-0.405164	-1.28382
Sme2.5_01979.1_g00007.1	0.305271	-1.42631	-0.63586
Sme2.5_01980.1_g00017.1	-0.131091	2.05272	1.04005
Sme2.5_01982.1_g00002.1	1.44009	3.1641	2.61149
Sme2.5_01984.1_g00004.1	1.19949	1.52376	1.26049
Sme2.5_01984.1_g00012.1	0.212086	0.295735	1.24593
Sme2.5_01984.1_g00018.1	-2.03528	-1.81398	-0.525753
Sme2.5_01989.1_g00003.1	-0.685959	-1.84403	-1.36285
Sme2.5_02000.1_g00007.1	0.0329454	1.99924	2.06922
Sme2.5_02000.1_g00009.1	0.13344	-0.00445418	-1.16824
Sme2.5_02006.1_g00002.1	0.485693	0.668433	1.16904
Sme2.5_02014.1_g00007.1	-0.988197	-1.61637	-1.42246
Sme2.5_02014.1_g00008.1	-1.30336	-2.33418	-1.23014
Sme2.5_02020.1_g00005.1	-0.460313	-1.80024	-3.15593
Sme2.5_02022.1_g00004.1	0.515426	1.26656	1.53522
Sme2.5_02022.1_g00005.1	0.412423	1.49712	0.981813
Sme2.5_02028.1_g00003.1	0.743395	-1.14747	-0.902354
Sme2.5_02028.1_g00006.1	-0.373227	-1.22165	-0.504657
Sme2.5_02028.1_g00011.1	-1.29336	-2.23125	-0.906214
Sme2.5_02028.1_g00013.1	1.4948	3.2258	3.56027
Sme2.5_02031.1_g00003.1	1.25799	-2.86353	-0.414458
Sme2.5_02031.1_g00008.1	-0.163409	-1.46516	-0.771626
Sme2.5_02036.1_g00005.1	-0.584735	2.78966	-1.18214
Sme2.5_02039.1_g00002.1	-0.74998	-0.666599	-1.16555
Sme2.5_02040.1_g00013.1	-0.380542	-0.576209	-1.08171
Sme2.5_02047.1_g00011.1	1.04997	3.16498	0.0407642
Sme2.5_02055.1_g00009.1	-1.27952	-2.20694	-1.20256
Sme2.5_02057.1_g00002.1	0.201554	1.35725	1.0031
Sme2.5_02060.1_g00005.1	-0.629566	-1.16358	-0.374331
Sme2.5_02062.1_g00008.1	0.205231	-0.344212	-1.33826
Sme2.5_02064.1_g00001.1	-0.202557	1.59677	0.774466
Sme2.5_02064.1_g00005.1	1.12955	1.20604	1.07787
Sme2.5_02066.1_g00011.1	0.173474	3.16962	0.960925
Sme2.5_02066.1_g00012.1	0.698949	2.51979	0.789696
Sme2.5_02069.1_g00005.1	-0.128105	-1.29575	-0.735922
Sme2.5_02073.1_g00002.1	-0.361462	1.37152	0.389951
Sme2.5_02075.1_g00008.1	1.07281	0.676179	-0.25032
Sme2.5_02076.1_g00012.1	0.44337	0.906342	3.19772
Sme2.5_02078.1_g00007.1	0.418652	1.11044	1.18315
Sme2.5_02079.1_g00012.1	0.463123	2.03552	0.279139
Sme2.5_02081.1_g00003.1	0.572498	1.05724	1.80328
Sme2.5_02083.1_g00001.1	-2.52575	-0.88715	-1.4766
Sme2.5_02083.1_g00002.1	0.978662	3.93922	0.544791
Sme2.5_02085.1_g00004.1	-0.472072	3.3415	1.21901
Sme2.5_02088.1_g00003.1	0.79227	1.54642	1.25695
Sme2.5_02096.1_g00006.1	-1.32933	-1.30758	-2.23328
Sme2.5_02098.1_g00002.1	-0.884934	-1.70162	-1.30855
Sme2.5_02101.1_g00005.1	-1.42986	-1.32535	-1.08775
Sme2.5_02102.1_g00002.1	1.12565	0.760253	0.940818
Sme2.5_02102.1_g00007.1	-2.81404	-1.62792	-1.93869
Sme2.5_02104.1_g00004.1	-1.74651	-1.55785	-0.579495
Sme2.5_02104.1_g00007.1	0.923012	4.47223	2.86026
Sme2.5_02106.1_g00012.1	-1.44475	-3.7517	-2.31829
Sme2.5_02107.1_g00004.1	-0.197828	1.55146	1.73581
Sme2.5_02107.1_g00005.1	-0.222518	-1.11279	-0.91962
Sme2.5_02107.1_g00006.1	-0.691632	-1.43686	-0.641759
Sme2.5_02109.1_g00004.1	0.0137307	1.10222	0.139624
Sme2.5_02111.1_g00001.1	-0.451474	-1.1705	-1.35438
Sme2.5_02111.1_g00003.1	0.982696	-2.44523	-0.559365
Sme2.5_02111.1_g00005.1	-0.0417946	1.25551	1.87275
Sme2.5_02111.1_g00009.1	-1.50507	-3.19116	-1.39521
Sme2.5_02111.1_g00010.1	0.0349763	1.14049	0.496398
Sme2.5_02115.1_g00002.1	-3.53175	-4.22386	-2.63297
Sme2.5_02115.1_g00004.1	0.519228	1.4227	0.759322
Sme2.5_02117.1_g00004.1	2.29868	0.223214	-0.833643
Sme2.5_02121.1_g00005.1	0.497317	1.50906	1.16468
Sme2.5_02121.1_g00007.1	-0.48925	-0.239859	-2.07104
Sme2.5_02121.1_g00008.1	-0.673752	-1.8725	-0.418992
Sme2.5_02122.1_g00001.1	-0.924248	-1.24625	-1.23357
Sme2.5_02123.1_g00001.1	1.69005	2.41956	0.591929
Sme2.5_02126.1_g00002.1	0.00828967	-1.41762	0.0765296
Sme2.5_02128.1_g00007.1	2.05538	1.89804	1.75141
Sme2.5_02132.1_g00002.1	-1.31814	-1.02021	-0.0303116
Sme2.5_02138.1_g00007.1	0.0831321	0.295929	1.35081
Sme2.5_02140.1_g00008.1	0.614336	0.405645	1.12576
Sme2.5_02142.1_g00004.1	-0.0539732	-1.5969	-0.494816
Sme2.5_02144.1_g00006.1	0.268633	3.37418	2.38997
Sme2.5_02148.1_g00008.1	-0.618289	-1.4411	-0.00962514
Sme2.5_02148.1_g00009.1	-0.756452	-0.744419	-5.99104
Sme2.5_02154.1_g00006.1	-0.657375	-3.01089	-2.05719
Sme2.5_02154.1_g00007.1	-0.742036	-1.76456	-0.802554
Sme2.5_02159.1_g00009.1	0.04837	0.125156	1.11955
Sme2.5_02159.1_g00011.1	-1.10606	-1.29447	-0.440065
Sme2.5_02168.1_g00007.1	-0.323823	-0.610468	-1.48032
Sme2.5_02175.1_g00004.1	-1.0955	-1.55314	-1.02546
Sme2.5_02187.1_g00007.1	-0.547332	-1.00472	0.507963
Sme2.5_02187.1_g00008.1	2.54315	3.33707	#N/A
Sme2.5_02187.1_g00011.1	0.200055	-1.42417	-0.543185
Sme2.5_02188.1_g00002.1	1.60558	2.90926	1.46162
Sme2.5_02188.1_g00003.1	0.25636	2.4561	1.8038
Sme2.5_02191.1_g00001.1	-1.08493	-0.767323	0.717104
Sme2.5_02191.1_g00005.1	-0.601164	-2.03273	-1.5799
Sme2.5_02195.1_g00005.1	-0.45014	-1.11787	-0.407647
Sme2.5_02195.1_g00008.1	0.144761	-0.485918	-2.31907
Sme2.5_02195.1_g00011.1	-0.764985	-1.68836	-0.865985
Sme2.5_02198.1_g00003.1	0.136191	1.86841	2.06747
Sme2.5_02199.1_g00004.1	0.648366	2.0407	1.05626
Sme2.5_02201.1_g00001.1	0.0257833	-1.00137	-0.921465
Sme2.5_02208.1_g00006.1	-2.47547	-1.54123	-1.43588
Sme2.5_02214.1_g00001.1	-0.431598	-1.86843	0.0780937
Sme2.5_02214.1_g00002.1	-1.10114	0.943101	-4.36557
Sme2.5_02214.1_g00004.1	0.135623	1.70656	0.439288
Sme2.5_02214.1_g00006.1	-1.10156	-0.800432	-0.30289
Sme2.5_02214.1_g00008.1	-0.883032	-1.52543	-0.684609
Sme2.5_02214.1_g00009.1	0.645156	-0.701841	2.01216
Sme2.5_02219.1_g00007.1	0.55093	-2.185	0.0573275
Sme2.5_02223.1_g00002.1	0.0948082	1.2625	0.229314
Sme2.5_02223.1_g00004.1	1.08333	-2.10811	0.157035
Sme2.5_02225.1_g00007.1	0.296128	0.233339	1.04214
Sme2.5_02230.1_g00013.1	0.746841	1.58015	1.36945
Sme2.5_02231.1_g00004.1	-0.374253	-1.8711	0.0799496
Sme2.5_02232.1_g00003.1	-0.0585227	-1.64823	-1.08181
Sme2.5_02233.1_g00009.1	0.912035	2.09671	1.7484
Sme2.5_02233.1_g00011.1	0.17664	-1.77699	-0.989271
Sme2.5_02236.1_g00004.1	0.240099	-1.09076	-0.0280684
Sme2.5_02242.1_g00002.1	0.830816	0.605499	1.09294
Sme2.5_02246.1_g00009.1	0.909708	3.93523	0.988437
Sme2.5_02260.1_g00002.1	-0.321383	-2.8556	-0.860853
Sme2.5_02260.1_g00004.1	-1.67375	-1.14919	-1.17621
Sme2.5_02261.1_g00007.1	-0.0207578	0.560535	1.23431
Sme2.5_02261.1_g00008.1	0.818461	1.1387	0.289149
Sme2.5_02263.1_g00003.1	1.51677	3.20142	1.98401
Sme2.5_02263.1_g00004.1	0.351407	1.20795	0.260421
Sme2.5_02266.1_g00006.1	1.21076	1.74086	2.48506
Sme2.5_02266.1_g00010.1	0.0522039	2.54196	0.377596
Sme2.5_02268.1_g00007.1	2.18836	2.28729	1.50549
Sme2.5_02268.1_g00010.1	-0.45963	-0.464934	-1.3325
Sme2.5_02273.1_g00004.1	-0.0271996	-2.0373	0.296345
Sme2.5_02274.1_g00008.1	1.06124	2.59332	1.22994
Sme2.5_02276.1_g00001.1	0.251995	1.83282	2.33552
Sme2.5_02278.1_g00002.1	-1.1376	-1.38193	-1.61094
Sme2.5_02286.1_g00001.1	0.131595	1.8094	0.484727
Sme2.5_02288.1_g00003.1	-2.17518	-2.18646	-0.449265
Sme2.5_02292.1_g00002.1	0.960331	0.424692	1.30578
Sme2.5_02292.1_g00003.1	-0.224098	0.961203	1.61393
Sme2.5_02292.1_g00008.1	-1.12883	-0.385784	-0.945407
Sme2.5_02296.1_g00004.1	1.66855	4.54232	2.5671
Sme2.5_02296.1_g00005.1	0.887475	2.40104	-0.338344
Sme2.5_02298.1_g00004.1	0.75	1.48121	0.454975
Sme2.5_02298.1_g00006.1	0.626142	1.14581	1.01578
Sme2.5_02299.1_g00005.1	-0.0482368	-1.02135	-0.75745
Sme2.5_02305.1_g00004.1	-0.385063	2.46655	0.389096
Sme2.5_02306.1_g00007.1	-1.15784	0.213463	0.103332
Sme2.5_02309.1_g00007.1	-0.0950231	-1.08848	-0.594261
Sme2.5_02310.1_g00007.1	-1.17406	-0.00475316	-0.268494
Sme2.5_02324.1_g00004.1	0.34659	1.05643	1.20241
Sme2.5_02324.1_g00008.1	-0.248854	2.38123	1.615
Sme2.5_02326.1_g00003.1	0.310026	-3.88512	-0.98883
Sme2.5_02330.1_g00007.1	-0.295356	1.56063	2.72133
Sme2.5_02330.1_g00008.1	0.855639	1.87203	1.81665
Sme2.5_02333.1_g00002.1	0.519598	1.39211	1.1021
Sme2.5_02333.1_g00003.1	-0.168131	1.32883	0.959163
Sme2.5_02334.1_g00008.1	0.997946	1.81956	0.733376
Sme2.5_02337.1_g00001.1	-0.00473184	-4.01739	-0.830541
Sme2.5_02338.1_g00005.1	-0.782226	-2.56023	-1.21911
Sme2.5_02343.1_g00008.1	-1.52152	-4.51815	-2.8782
Sme2.5_02346.1_g00004.1	-0.65738	3.20404	-0.364535
Sme2.5_02347.1_g00005.1	0.290369	1.0732	-0.0448309
Sme2.5_02348.1_g00003.1	0.106924	2.00265	0.92863
Sme2.5_02350.1_g00007.1	-5.59572	-4.21238	-4.10476
Sme2.5_02351.1_g00001.1	0.189778	2.81925	2.66485
Sme2.5_02351.1_g00008.1	0.71392	6.18859	2.63295
Sme2.5_02352.1_g00006.1	-0.0576685	0.063882	1.06149
Sme2.5_02352.1_g00008.1	0.233653	0.86191	1.39083
Sme2.5_02353.1_g00005.1	0.227491	3.73815	0.527781
Sme2.5_02355.1_g00003.1	-0.240528	-1.05996	-0.084405
Sme2.5_02355.1_g00004.1	0.323594	1.63704	1.61346
Sme2.5_02355.1_g00008.1	-0.358155	-1.11462	-0.376975
Sme2.5_02355.1_g00012.1	0.0537506	-1.0571	-1.47773
Sme2.5_02357.1_g00001.1	0.435626	0.635731	4.40331
Sme2.5_02364.1_g00004.1	2.12769	-0.594425	-1.22063
Sme2.5_02368.1_g00006.1	-0.132985	2.38562	0.367916
Sme2.5_02370.1_g00005.1	0.471691	1.19525	-0.508159
Sme2.5_02374.1_g00006.1	-1.26236	-1.8066	-1.95406
Sme2.5_02381.1_g00008.1	0.953558	-2.09765	0.466213
Sme2.5_02383.1_g00001.1	0.965364	2.0122	2.79879
Sme2.5_02384.1_g00006.1	-0.674556	-1.69566	-0.0643325
Sme2.5_02386.1_g00001.1	-0.635391	-4.08894	-1.42694
Sme2.5_02386.1_g00004.1	-1.21669	-3.3345	-2.20154
Sme2.5_02397.1_g00009.1	0.58677	3.34335	-0.234732
Sme2.5_02398.1_g00003.1	-1.06374	-1.31565	-0.0466325
Sme2.5_02399.1_g00004.1	0.239129	2.55841	2.12259
Sme2.5_02399.1_g00006.1	-1.2063	-3.93979	-1.85668
Sme2.5_02399.1_g00007.1	-2.79377	-1.46957	-1.75886
Sme2.5_02401.1_g00004.1	1.1309	2.24333	1.58687
Sme2.5_02401.1_g00006.1	-0.461217	-3.73287	-0.664467
Sme2.5_02408.1_g00002.1	0.565874	0.774855	1.08112
Sme2.5_02409.1_g00003.1	-0.7498	1.18895	1.15788
Sme2.5_02412.1_g00002.1	1.21627	1.48594	1.22985
Sme2.5_02416.1_g00003.1	0.145009	0.341699	-1.02017
Sme2.5_02418.1_g00002.1	0.845984	3.86591	2.2609
Sme2.5_02418.1_g00005.1	-0.558458	-0.473241	-2.23936
Sme2.5_02418.1_g00008.1	-0.189047	-2.17999	-1.63313
Sme2.5_02418.1_g00012.1	0.365083	0.323779	-1.9358
Sme2.5_02422.1_g00004.1	-0.0607893	2.32499	2.01897
Sme2.5_02428.1_g00006.1	0.348411	2.72737	2.37805
Sme2.5_02429.1_g00002.1	0.749629	1.94634	1.70902
Sme2.5_02429.1_g00003.1	0.318844	1.31551	1.63004
Sme2.5_02430.1_g00001.1	-0.0521721	-1.36075	-1.4806
Sme2.5_02431.1_g00001.1	-0.360978	1.83408	0.353756
Sme2.5_02433.1_g00018.1	#N/A	4.51306	0.467724
Sme2.5_02435.1_g00001.1	-0.531719	-2.95065	-1.15675
Sme2.5_02437.1_g00003.1	0.618304	-1.64648	-1.68468
Sme2.5_02438.1_g00005.1	0.141351	0.304759	2.08044
Sme2.5_02439.1_g00003.1	-1.93727	-1.07248	0.0237394
Sme2.5_02440.1_g00004.1	0.753838	1.26606	0.610816
Sme2.5_02443.1_g00002.1	0.354688	1.97809	2.62033
[truncated: 1,843 more rows]
