# Supplementary material for: Comparative transcription analysis of photosensitive and non-photosensitive eggplants to identify genes involved in dark regulated anthocyanin synthesis
Source: BMC Genomics. 2019 Aug 28;20:678. doi: 10.1186/s12864-019-6023-4 (PMC6712802; doi:10.1186/s12864-019-6023-4)
Supplement: Supplementary file 5 — Table S4. Differentially expressed TF genes in non-photosensitive and photosensitive eggplant. (XLSX 45 kb) [file 12864_2019_6023_MOESM5_ESM.xlsx]

## Sheet: Sheet1
Table.S4 Differentially expressed TFs in non-photosensitive and photosensitive eggplant
Gene ID	TF family	NPS-0.5hVS0h	NPS-4hVS0h	NPS-8hVS0h	PS-0.5hVS0h	PS-4hVS0h	PS-8hVS0h
Sme2.5_09500.1_g00002.1	AP2-EREBP	2.3524	-0.379938	-0.943162	4.65646	-0.268307	0.177976
Sme2.5_00196.1_g00009.1	C2C2-CO-like	-0.18376	3.17936	3.33544	-5.32836	-1.84395	1.61927
Sme2.5_10927.1_g00004.1	MYB	-0.583394	-0.504821	-0.154281	2.20258	-0.148651	0.276784
Sme2.5_05200.1_g00006.1	GRAS	0.401411	-0.239135	0.44088	2.02914	0.287065	-0.214093
Sme2.5_00622.1_g00022.1	SBP	-1.48734	-0.471023	-0.415947	2.42772	1.91539	2.22234
Sme2.5_00125.1_g00017.1	AP2-EREBP	0.666798	1.08713	0.290391	1.80005	0.656966	0.578588
Sme2.5_00896.1_g00003.1	C2H2	-0.588055	-0.958319	-1.3679	3.552	-0.55161	-0.501057
Sme2.5_10125.1_g00001.1	NAC	-0.929666	-3.57449	-3.89487	-4.67408	-3.88717	-3.89536
Sme2.5_02381.1_g00007.1	WRKY	-0.557723	0.299089	0.733318	4.50768	-1.41366	-0.149102
Sme2.5_00013.1_g00024.1	WRKY	1.1757	1.90481	1.88191	2.58282	0.488557	1.062
Sme2.5_09148.1_g00001.1	MYB-related	-2.89106	-2.75906	-1.46637	2.96807	0.765161	0.425484
Sme2.5_00632.1_g00022.1	GRAS	-0.310276	0.798479	1.06524	2.88652	0.180433	0.347222
Sme2.5_03403.1_g00001.1	bHLH	0.503567	-0.303716	-0.74915	1.87312	0.942391	0.888951
Sme2.5_04961.1_g00003.1	SBP	-0.291866	0.2489	0.468333	2.66199	3.38581	2.08613
Sme2.5_03164.1_g00003.1	MADS	-0.629861	-0.812687	-1.1229	-1.75751	-1.03336	-1.01556
Sme2.5_01585.1_g00006.1	WRKY	-1.57219	-0.63268	-0.608906	2.55048	-2.25829	-2.12101
Sme2.5_20235.1_g00001.1	AP2-EREBP	0	0	0	3.37447	0	0
Sme2.5_07339.1_g00001.1	WRKY	-1.21341	-1.82081	-2.54391	3.30315	1.93741	0.10913
Sme2.5_03125.1_g00004.1	C2C2-Dof	0.0701607	-0.872727	-0.485942	3.63328	0.472148	-1.17926
Sme2.5_03353.1_g00002.1	WRKY	0.0291651	0.582499	0.930328	1.72481	0.914998	0.436391
Sme2.5_01689.1_g00004.1	WRKY	-1.07553	0.152273	-0.483247	2.25949	-0.0354094	-0.641958
Sme2.5_04190.1_g00001.1	WRKY	3.56429	3.2368	0.749437	4.52928	0.120571	-0.595591
Sme2.5_11653.1_g00001.1	bHLH	0.802318	0	0	2.5364	-2.06059	-1.95166
Sme2.5_00250.1_g00013.1	AP2-EREBP	-0.405327	-0.224803	-0.726427	4.01996	0	0
Sme2.5_04479.1_g00002.1	MYB	0.22288	5.52822	5.23799	-4.51266	-4.48533	2.37808
Sme2.5_00013.1_g00025.1	WRKY	0.427987	-1.33058	-1.38207	3.20152	-2.99173	-2.38816
Sme2.5_01395.1_g00007.1	MADS	-0.547882	-0.136034	-1.18834	-2.5607	-1.95687	-2.16638
Sme2.5_00276.1_g00022.1	NAC	0.00608815	-0.0660622	0.125447	3.52473	-0.177694	-0.741961
Sme2.5_01183.1_g00010.1	WRKY	-1.24469	-1.37016	-2.12653	2.32295	-0.848255	-0.839407
Sme2.5_00896.1_g00004.1	C2H2	0.180312	0	0	2.92026	-0.755346	-0.409378
Sme2.5_02587.1_g00015.1	WRKY	1.02713	-0.739744	-0.463236	3.01084	-2.33399	-4.56277
Sme2.5_02712.1_g00007.1	HSF	1.79655	1.28641	-0.292664	2.62815	0.111756	-2.77667
Sme2.5_04750.1_g00001.1	AP2-EREBP	-1.74824	-1.25856	-2.42536	1.38833	-1.30648	-1.20081
Sme2.5_00962.1_g00008.1	MYB-related	-0.859673	0.291996	0.0359776	2.40764	0.342794	1.2773
Sme2.5_00837.1_g00012.1	AP2-EREBP	-1.19188	-0.441799	-0.636719	1.89137	-0.617431	-0.930483
Sme2.5_00264.1_g00017.1	WRKY	-0.191723	-0.80597	-1.91703	3.83566	-1.40604	-1.03465
Sme2.5_02371.1_g00003.1	AP2-EREBP	2.0418	1.98327	2.05902	4.28884	0	0
Sme2.5_00009.1_g00006.1	AP2-EREBP	-0.015	-3.27197	0.718045	1.95431	-0.282067	0.0309303
Sme2.5_00014.1_g00027.1	MYB-related	0.62154	-2.87365	-0.776145	1.59955	-0.534927	-1.75166
Sme2.5_04924.1_g00003.1	Tify	-0.751923	-0.970941	-0.829413	1.84535	-0.523071	-0.192957
Sme2.5_00029.1_g00022.1	WRKY	0.0972085	0.307781	-1.81336	1.54878	0.15082	0.212096
Sme2.5_02956.1_g00004.1	MYB-related	1.41461	-0.402597	0.206656	2.75517	1.30886	-3.45565
Sme2.5_01424.1_g00007.1	GRAS	-0.726746	-0.44648	-0.681501	2.35876	1.01074	0.558344
Sme2.5_02014.1_g00005.1	AP2-EREBP	-0.584608	-0.0209664	0.125865	1.90254	0.107992	0.192802
Sme2.5_02641.1_g00004.1	C2H2	-1.7214	-1.88116	-3.09743	1.73937	-1.43383	-0.736074
Sme2.5_07270.1_g00006.1	Tify	-1.05423	-1.46099	-0.434401	5.16846	0	0
Sme2.5_07725.1_g00001.1	Tify	1.22283	-0.814479	-0.259477	2.50909	-0.1863	-0.0935158
Sme2.5_00540.1_g00005.1	AP2-EREBP	-3.47414	-2.02645	-2.14385	2.63604	-1.51423	0.315866
Sme2.5_06485.1_g00004.1	C2C2-CO-like	0.0701261	0.614937	-0.70137	1.66	1.5319	1.61752
Sme2.5_00236.1_g00007.1	GRAS	-0.855884	-1.0224	-0.651605	1.77697	-0.78962	-0.606586
Sme2.5_00595.1_g00009.1	AP2-EREBP	0.549266	-0.856123	-0.838748	3.79963	-0.668735	-0.629224
Sme2.5_01575.1_g00001.1	NAC	-0.329209	-0.166024	1.16508	2.04	0.25634	-0.319119
Sme2.5_09948.1_g00004.1	MYB-related	-2.91486	0.418551	0.31173	2.22	2.02816	1.64007
Sme2.5_16389.1_g00001.1	AP2-EREBP	-2.14189	-0.825421	-2.65161	2.80223	-0.821891	-1.26698
Sme2.5_06157.1_g00002.1	AP2-EREBP	0.907936	0.327724	0.674356	2.07559	1.51783	2.31801
Sme2.5_29633.1_g00001.1	MYB-related	-2.89106	-2.75906	-1.46637	2.96807	0.765161	0.425484
Sme2.5_09825.1_g00001.1	AP2-EREBP	-1.65179	-1.09513	-1.72973	3.99017	-0.310733	-0.281131
Sme2.5_14468.1_g00001.1	GRAS	-1.36799	-0.94636	-1.36389	3.82531	-1.21177	-0.958388
Sme2.5_03732.1_g00002.1	AP2-EREBP	-0.56591	-0.722387	-1.13161	2.90633	-1.09256	-0.702555
Sme2.5_06398.1_g00001.1	bHLH	-0.15557	0.034601	0.439827	5.35148	4.73643	4.9765
Sme2.5_00912.1_g00004.1	MYB-related	0.18546	1.13198	0.815251	3.94013	0.741987	2.56257
Sme2.5_02752.1_g00007.1	WRKY	-0.653107	-0.781211	-1.39076	2.65464	-0.434487	0.140562
Sme2.5_04149.1_g00004.1	HSF	3.28891	5.08805	2.64532	2.3344	-0.600891	-2.17081
Sme2.5_10149.1_g00003.1	bHLH	-0.0293862	-2.13199	-1.08097	2.60624	-0.616802	-1.44074
Sme2.5_00805.1_g00004.1	MYB-related	0.329656	2.72567	1.49363	4.32121	1.89939	0.794726
Sme2.5_01372.1_g00013.1	WRKY	-2.04246	-2.97213	-1.40776	2.06918	-1.05641	-0.949846
Sme2.5_01200.1_g00003.1	Tify	-0.0966129	0.487183	-0.772153	5.05441	0.240192	-0.902861
Sme2.5_06478.1_g00005.1	C2C2-YABBY	0.312105	-0.901241	-0.957239	1.81806	1.68479	1.37355
Sme2.5_03738.1_g00001.1	C2C2-YABBY	-0.210293	-0.336178	-0.346424	3.79906	2.08849	1.47015
Sme2.5_08027.1_g00002.1	AP2-EREBP	0.0700401	-0.65742	-0.653972	4.20449	-0.668735	-0.629224
Sme2.5_00013.1_g00022.1	AP2-EREBP	0.977181	1.99373	3.15649	3.18307	4.36686	3.40742
Sme2.5_03164.1_g00002.1	MADS	-0.209481	-2.91131	-2.36501	-5.97807	-5.32179	-4.71405
Sme2.5_02107.1_g00004.1	mTERF	-0.197828	1.55146	1.73581	-0.227509	3.19805	1.90062
Sme2.5_04864.1_g00002.1	bHLH	-0.513393	-1.1041	-1.61796	-0.580296	-2.34523	0.387975
Sme2.5_00162.1_g00005.1	Trihelix	0.434274	0.196967	0.58242	0.800432	1.6383	1.44707
Sme2.5_00211.1_g00009.1	AP2-EREBP	0.0356119	-0.867775	0.58175	-0.659104	-3.38169	-2.69133
Sme2.5_00515.1_g00002.1	C2C2-GATA	0.701682	-0.765054	1.38478	-0.0942908	2.04775	1.44987
Sme2.5_00037.1_g00027.1	TCP	0.319747	0.0658279	0.0673337	1.56114	3.80044	2.76193
Sme2.5_09846.1_g00002.1	HSF	0.42532	0.384127	-0.823864	-1.04592	-1.69742	-1.65668
Sme2.5_11221.1_g00002.1	MYB-related	-1.05901	-2.48568	-0.0353938	-1.79423	2.07573	1.80434
Sme2.5_00161.1_g00022.1	WRKY	0.847836	-0.338316	2.14706	1.48048	2.32932	2.36724
Sme2.5_03714.1_g00001.1	MYB-related	0.108027	0.873359	-0.216324	0.441772	1.87368	0.798632
Sme2.5_03551.1_g00006.1	SBP	0.531165	1.11024	-0.678235	0.943907	1.43377	1.02724
Sme2.5_00669.1_g00015.1	MYB-related	0.225604	-0.539087	-0.0320794	1.5513	1.663	0.94156
Sme2.5_02680.1_g00006.1	FAR1	-0.870553	0.826762	-2.20095	1.28819	3.15301	2.43575
Sme2.5_04714.1_g00007.1	C2C2-CO-like	-1.22142	0.711439	0.307968	0.771358	1.57742	-0.411972
Sme2.5_25982.1_g00001.1	C2C2-CO-like	1.07112	0.0924361	0.519423	1.98577	3.22798	2.35609
Sme2.5_03124.1_g00002.1	MYB-related	-0.859206	1.00744	0.0930403	0.0847329	1.62733	0.736257
Sme2.5_00528.1_g00022.1	HRT	-0.0533523	-0.692659	-1.33664	-0.963253	-1.99012	-1.80883
Sme2.5_02766.1_g00005.1	AP2-EREBP	0.871587	1.22153	1.57392	0.818311	4.06136	2.30944
Sme2.5_11773.1_g00001.1	WRKY	-1.98607	-2.6406	-2.01747	-0.570679	-3.27725	-2.01812
Sme2.5_02806.1_g00001.1	zf-HD	-0.480997	0.263	0.551267	1.66907	2.58232	2.20824
Sme2.5_00001.1_g00045.1	AP2-EREBP	-1.22896	-0.222616	-0.216842	-0.912475	-1.63152	-2.18838
Sme2.5_06359.1_g00003.1	mTERF	0.436535	3.43508	1.53234	1.29938	2.19446	2.02415
Sme2.5_00123.1_g00002.1	C2H2	0.787609	-0.538297	-1.56027	-1.82118	-3.80235	-2.8833
Sme2.5_02266.1_g00006.1	Sigma70-like	1.21076	1.74086	2.48506	1.91338	5.1183	0.327889
Sme2.5_02649.1_g00005.1	AP2-EREBP	-3.22444	-2.08799	-3.0783	-0.000980087	-2.36482	-1.50757
Sme2.5_01319.1_g00008.1	MYB-related	0.904239	0.89321	1.07484	0.922232	2.35073	1.86366
Sme2.5_02180.1_g00004.1	TCP	-0.674865	-0.596021	-0.675891	-0.0215528	2.00098	1.78155
Sme2.5_08041.1_g00002.1	MYB-related	-0.130807	0.355554	-0.351133	0.843201	2.20591	1.36736
Sme2.5_05245.1_g00004.1	MYB	-0.452701	-0.0397208	1.27734	-1.77086	-3.03671	-0.157451
Sme2.5_00298.1_g00013.1	C2C2-Dof	-0.516359	-0.054306	-1.94069	1.54068	1.79195	0.66805
Sme2.5_00779.1_g00015.1	GRAS	0.258388	0.371	1.90934	0.106893	2.33728	0.576496
Sme2.5_12232.1_g00002.1	bZIP	0.769937	1.55132	1.41415	1.26759	2.10686	1.02571
Sme2.5_02928.1_g00003.1	AP2-EREBP	-0.594318	0.202997	0.545085	0.388211	1.64505	1.6989
Sme2.5_00669.1_g00003.1	C2C2-Dof	0.238982	1.37355	-0.161127	0.912805	1.69948	0.687359
Sme2.5_00204.1_g00011.1	Sigma70-like	0.281113	1.50217	1.83927	0.179993	2.55223	1.47825
Sme2.5_00013.1_g00007.1	MYB-related	0.839586	-0.0804992	0.493973	0.703734	5.46271	3.5625
Sme2.5_05099.1_g00002.1	MYB-related	-1.16596	0.940484	-5.40035	3.31916	8.24243	4.69978
Sme2.5_00592.1_g00005.1	bHLH	0.182045	1.86217	-1.74595	0.368464	5.16688	3.16712
Sme2.5_00406.1_g00023.1	Sigma70-like	0.409137	2.27986	2.48528	-1.2226	1.41183	2.96249
Sme2.5_00956.1_g00005.1	TAZ	-0.950981	3.07342	1.30506	1.57994	1.68546	2.80012
Sme2.5_01588.1_g00001.1	C3H	-1.3614	2.46783	1.6331	-1.17266	-0.599266	-3.1022
Sme2.5_00002.1_g00015.1	C3H	0.221532	1.13367	0.475647	0.247	0.293195	-0.154295
Sme2.5_00003.1_g00017.1	ARF	0.000177347	-2.81473	0.2265	-0.568242	-1.3977	-1.55744
Sme2.5_00003.1_g00022.1	bZIP	0.00325011	0.610765	1.16771	-0.113832	0.567666	0.264467
Sme2.5_00004.1_g00024.1	MYB	-2.3282	0.612974	-1.60387	-0.464558	-0.619211	-1.113
Sme2.5_00007.1_g00022.1	MYB	0.230348	0.211817	1.38766	-0.14679	-0.116004	-0.017612
Sme2.5_00008.1_g00032.1	bHLH	0.238852	1.03479	-0.163964	0.358641	-0.124599	0.362477
Sme2.5_00010.1_g00015.1	ABI3VP1	-0.0328754	-1.08502	-0.521007	0.414201	0.115671	0.143217
Sme2.5_00013.1_g00005.1	C2C2-Dof	0.400732	-1.00605	-2.30303	-0.100255	-1.28255	-1.36394
Sme2.5_00015.1_g00030.1	GeBP	-0.330108	0.452139	-1.0715	-0.460349	-1.0921	-0.342582
Sme2.5_00019.1_g00026.1	LOB	0.989755	3.05237	0	1.89957	1.03058	0.304809
Sme2.5_00026.1_g00020.1	Trihelix	-0.242631	1.65973	2.36102	-0.52616	1.35285	1.72373
Sme2.5_00029.1_g00032.1	MYB	-3.10537	-3.07338	-1.87831	0.0649231	-0.950451	-0.359442
Sme2.5_00034.1_g00004.1	TCP	-1.59891	-1.12533	-1.15847	0.0481315	-0.0949005	0.0348677
Sme2.5_00036.1_g00025.1	MYB	-0.209478	-0.387672	-1.22983	0.354741	-0.29985	-0.154705
Sme2.5_00037.1_g00007.1	MADS	-0.268993	-1.16658	-0.792125	0.235578	0.07473	-0.213869
Sme2.5_00038.1_g00016.1	WRKY	-0.593597	-0.0543818	-1.29357	0.257475	-0.603619	-0.747449
Sme2.5_00044.1_g00021.1	C2C2-GATA	-2.80147	-1.46538	-0.723525	0.502273	-0.379442	0.221871
Sme2.5_00047.1_g00028.1	bHLH	-1.15909	-0.522433	-0.58784	-0.31321	0.0103432	0.00812628
Sme2.5_00061.1_g00007.1	Sigma70-like	0.42781	2.68003	2.48127	-0.16342	1.10679	1.06488
Sme2.5_00062.1_g00018.1	MYB	-0.108423	-1.08355	-0.5604	0.499466	-0.210357	0.00757089
Sme2.5_00064.1_g00014.1	LOB	-1.53616	-1.71194	-0.902837	1.91353	-0.331108	-0.443573
Sme2.5_00066.1_g00020.1	bHLH	-1.27994	-1.29222	-0.202833	0.580876	-0.390292	0.360694
Sme2.5_00066.1_g00030.1	mTERF	-0.352661	0.235508	1.15096	-0.299153	-0.104714	-0.169291
Sme2.5_00070.1_g00016.1	C2C2-YABBY	0.16195	0.836184	1.83015	-0.0775751	0.0453148	-0.0347163
Sme2.5_00081.1_g00005.1	MYB	-0.111552	-0.325219	-1.07426	0.0488085	-0.0356974	0.0102182
Sme2.5_00081.1_g00022.1	bHLH	-0.175666	-1.32436	-1.213	0.739353	-0.054731	-0.645295
Sme2.5_00086.1_g00004.1	AP2-EREBP	-1.52335	-0.347342	-0.590492	0.687249	0.0932018	-0.0193698
Sme2.5_00097.1_g00008.1	MYB	-0.248945	-2.15726	-0.276961	0.0468287	0.166372	0.018592
Sme2.5_00099.1_g00002.1	GRAS	-0.843407	-1.73481	-0.946984	0.375581	-0.206602	-0.0730585
Sme2.5_00102.1_g00009.1	C2C2-CO-like	-1.06168	0.546555	0.549626	-1.71641	-1.70145	0.365487
Sme2.5_00116.1_g00006.1	C2H2	-0.463071	-2.02168	-1.06861	-0.918858	-0.966377	-0.632178
Sme2.5_00121.1_g00002.1	AP2-EREBP	0.311031	1.28134	0.865533	-0.267356	-0.200738	-0.21673
Sme2.5_00130.1_g00003.1	bHLH	-0.296185	2.54195	-0.843796	0.507985	-0.310733	0.881335
Sme2.5_00142.1_g00013.1	NAC	0.0344286	-1.17311	0.241018	-0.415726	-0.666586	-0.375222
Sme2.5_00162.1_g00003.1	Trihelix	0.304069	1.07268	0.0609551	-0.0916999	-0.416022	-0.704461
Sme2.5_00165.1_g00011.1	AP2-EREBP	-1.98752	-1.74536	-2.01188	0.705478	0.113746	-0.370268
Sme2.5_00166.1_g00017.1	MYB	-1.51959	-2.06259	-1.35909	-0.0197851	-0.108822	-0.115511
Sme2.5_00175.1_g00001.1	C2C2-GATA	-1.42128	-0.978247	-1.13387	-0.394283	-0.201905	-0.291012
Sme2.5_00179.1_g00023.1	bHLH	0.225205	-1.38205	-1.04815	-1.06133	-0.429039	-0.700205
Sme2.5_00183.1_g00008.1	C3H	-0.650544	1.02115	-1.0273	-1.39786	-1.07951	-1.07352
Sme2.5_00187.1_g00004.1	MYB	0.0857723	-2.84218	-1.76764	-0.952796	0.208934	-1.04897
Sme2.5_00194.1_g00016.1	G2-like	0.586094	0.378222	2.02245	0.244083	1.36137	1.48601
Sme2.5_00195.1_g00008.1	LIM	0.669576	1.75818	0.760558	0.495305	-0.0669823	-0.79731
Sme2.5_00204.1_g00007.1	HSF	0.26842	0.669041	1.92481	0.369134	0.674058	0.572865
Sme2.5_00209.1_g00014.1	ARF	-0.712253	1.46799	0.971696	0.19843	1.39408	0.591101
Sme2.5_00216.1_g00001.1	MYB	-2.71206	1.68544	0.880275	1.01608	0.476726	0.691657
Sme2.5_00226.1_g00009.1	C3H	1.41323	0.527242	0.0319129	1.33645	0.222541	-0.483894
Sme2.5_00269.1_g00003.1	DBP	1.68724	2.05772	1.4428	-0.365648	0.470847	0.9375
Sme2.5_00276.1_g00007.1	AP2-EREBP	0.673984	2.43943	3.26769	0	0	0
Sme2.5_00287.1_g00001.1	bZIP	0.34928	-0.0723111	1.0325	0.0481311	0.0261687	0.143467
Sme2.5_00292.1_g00007.1	HSF	0.49317	3.63618	4.33753	-0.166723	0.530126	0.608063
Sme2.5_00297.1_g00019.1	MYB	0.617319	1.14072	0.504863	1.17954	1.85305	1.05248
Sme2.5_00326.1_g00010.1	C2C2-Dof	-1.43335	0.0631898	-0.205625	-0.672139	1.23008	0.916326
Sme2.5_00332.1_g00002.1	MYB	-0.441187	-1.08306	-0.735463	-0.627073	-0.402197	-0.957759
Sme2.5_00372.1_g00002.1	AP2-EREBP	-0.0633686	-2.93149	-0.654482	0.190755	-0.406475	-0.329345
Sme2.5_00372.1_g00006.1	C2C2-GATA	-0.824437	1.74028	1.58878	1.77384	1.39652	1.27422
Sme2.5_00377.1_g00002.1	AP2-EREBP	0.408668	-1.40792	-0.899919	-0.434281	-0.699022	-0.703707
Sme2.5_00417.1_g00016.1	C2H2	-2.28704	-1.42422	-1.60416	1.91259	-1.277	-1.24293
Sme2.5_00471.1_g00002.1	CPP	0.211011	1.85848	1.75609	1.26502	1.57441	1.85849
Sme2.5_00474.1_g00006.1	mTERF	0.0724864	1.72545	2.19598	-0.549202	1.08513	0.961229
Sme2.5_00482.1_g00012.1	ABI3VP1	0.711715	1.63361	1.26297	0.376003	0.215226	0.116893
Sme2.5_00505.1_g00011.1	C2H2	-0.398476	-1.93682	-0.983857	-0.608572	-1.03003	-1.61624
Sme2.5_00507.1_g00010.1	C2C2-GATA	-0.260318	-0.0245531	-1.55846	-0.910951	-1.30778	-1.01219
Sme2.5_00515.1_g00004.1	CAMTA	0.0835725	0.850201	1.9067	0.518842	0.232154	-0.20375
Sme2.5_00528.1_g00023.1	HRT	-0.0913427	-0.724579	-1.25805	-0.314681	-1.23733	-1.03403
Sme2.5_00537.1_g00003.1	bHLH	-1.79606	-1.19403	0.725138	1.02596	1.19825	0.575233
Sme2.5_00537.1_g00005.1	BSD	-0.0813106	-2.02785	-0.765869	-1.0625	-1.44595	-1.59004
Sme2.5_00537.1_g00012.1	MADS	-0.130916	-1.65678	-1.66701	0.144123	-0.197705	-0.360331
Sme2.5_00543.1_g00007.1	Trihelix	-0.316617	1.17441	-0.284483	-0.254092	-1.11372	-0.769257
Sme2.5_00549.1_g00013.1	LIM	-1.28994	-1.24558	-0.729698	-0.136731	-0.0708993	0.227054
Sme2.5_00555.1_g00005.1	TCP	-1.16492	-2.34436	-0.848041	-0.358837	0.113444	0.610628
Sme2.5_00580.1_g00006.1	C2C2-CO-like	-0.22068	-1.28933	-0.705127	0.625801	0.00718939	-0.994649
Sme2.5_00584.1_g00020.1	C3H	-1.81849	-1.20313	-1.19391	1.65311	-0.810473	-1.0507
Sme2.5_00594.1_g00010.1	C3H	-0.676317	-0.4419	-1.45226	-0.367416	-0.593044	-0.516568
Sme2.5_00622.1_g00001.1	C3H	-1.03239	-1.28792	-1.40722	0.140622	-1.00132	-0.6812
Sme2.5_00622.1_g00009.1	bHLH	-2.1562	-0.715784	-0.0714111	-0.507805	0.120974	0.493836
Sme2.5_00641.1_g00007.1	NAC	0.717024	-2.07836	0.516346	0.284649	-1.28044	-1.41895
Sme2.5_00671.1_g00011.1	TUB	-0.474565	-1.40676	-0.978961	0.422617	-0.293232	-0.0372875
Sme2.5_00713.1_g00012.1	AP2-EREBP	0.104736	2.30366	1.67927	1.36576	0.158397	0.0180029
Sme2.5_00721.1_g00010.1	FHA	-0.386277	-1.29092	-0.264115	-0.0447411	-0.0818137	0.0366283
Sme2.5_00729.1_g00011.1	TUB	0.0289641	-1.18504	-0.794763	0.79137	-0.221703	-0.572394
Sme2.5_00751.1_g00003.1	SRS	-0.995945	-1.7095	-1.60941	0.194398	-0.134324	0.415412
Sme2.5_00835.1_g00019.1	LOB	-0.801988	-1.32226	-0.129368	0.489544	-0.0643457	-0.0954528
Sme2.5_00900.1_g00003.1	NAC	-0.228037	1.62112	3.26835	0.374746	0.438546	0.231406
Sme2.5_00925.1_g00014.1	bHLH	-1.10766	-3.35223	-2.31464	-0.946238	-2.39881	-0.909644
Sme2.5_00974.1_g00006.1	C3H	-1.48428	-0.785705	-0.648176	-0.64087	-0.610127	-0.798772
Sme2.5_01023.1_g00008.1	ARR-B	-1.21185	-2.03711	-0.90354	-1.13025	-0.715554	-0.324586
Sme2.5_01029.1_g00003.1	bHLH	-1.67099	-2.05646	-1.19003	-1.29943	-0.460624	-0.353626
Sme2.5_01060.1_g00010.1	WRKY	-0.898623	-0.67799	-1.41617	0.171371	-0.66829	-1.18339
Sme2.5_01077.1_g00017.1	C2C2-GATA	-1.70447	-0.506195	-1.54574	0.432818	0.22248	-0.056011
Sme2.5_01084.1_g00011.1	mTERF	0.260793	-0.497272	1.24506	0	0	0
Sme2.5_01098.1_g00009.1	Trihelix	-0.404757	1.4037	-0.556111	-0.620529	-1.02511	-0.59557
Sme2.5_01110.1_g00002.1	NAC	-0.74247	0.295891	1.5528	-0.353216	0.0667178	0.336239
Sme2.5_01117.1_g00008.1	NAC	-0.56206	-1.20368	-0.358244	-0.352509	-0.190239	-0.314365
Sme2.5_01173.1_g00003.1	MYB	-1.56083	-2.03386	-1.49624	-0.113262	-1.14951	-0.304686
Sme2.5_01189.1_g00007.1	AP2-EREBP	-3.00227	-1.38868	-1.43889	0.599486	-1.34294	-0.909584
Sme2.5_01191.1_g00002.1	C2C2-Dof	-2.06935	-3.35974	-2.7001	0.581979	0.243446	-0.942421
Sme2.5_01200.1_g00005.1	AP2-EREBP	-3.73833	-2.27433	-2.14027	2.30497	-0.539656	-0.775605
Sme2.5_01218.1_g00002.1	MADS	-0.505297	1.79754	1.22684	0.0954565	0.647711	0.204242
Sme2.5_01223.1_g00007.1	GRAS	-1.25948	-1.69841	-1.19238	-0.367779	-0.937724	-0.442811
Sme2.5_01232.1_g00025.1	bHLH	-1.64869	-2.08199	-2.12916	1.18477	2.02912	0.061662
Sme2.5_01314.1_g00005.1	HSF	0.171343	3.65559	-1.29745	0.322344	-3.6745	-3.58692
Sme2.5_01323.1_g00005.1	C3H	-0.0259652	0.358374	1.34945	0.0486018	0.580363	0.583303
Sme2.5_01371.1_g00009.1	NAC	1.05645	3.82198	4.03467	0.838369	1.10629	0.907114
Sme2.5_01430.1_g00012.1	GeBP	-1.07416	-0.874515	-1.17112	0.472277	-0.529365	-0.204935
Sme2.5_01491.1_g00005.1	CPP	-0.0110732	1.3523	0.689403	0.36759	0.177729	0.437767
Sme2.5_01512.1_g00005.1	C2H2	-1.98029	-1.79388	-2.31481	-0.0599044	-0.437531	-0.0941974
Sme2.5_01519.1_g00002.1	E2F-DP	0.839382	1.42393	0.822345	1.15811	1.21292	1.0743
Sme2.5_01547.1_g00008.1	BES1	-0.00107321	-1.36781	-1.19223	0.114633	-0.162094	-0.220618
Sme2.5_01568.1_g00009.1	mTERF	-0.270535	-1.16729	-0.717265	0.191064	0.0159394	0.20284
Sme2.5_01759.1_g00005.1	MYB	-0.681917	-1.97428	-1.61263	0.0852667	-0.810897	-0.496136
Sme2.5_01795.1_g00002.1	bHLH	-2.16368	-1.07927	-1.03855	0.322666	-0.624674	-0.731981
Sme2.5_01901.1_g00007.1	ARF	-1.25284	-0.126528	1.02356	0.134742	0.451151	1.54087
Sme2.5_01913.1_g00001.1	GRAS	-0.798759	-1.93118	-0.993894	-0.376299	-1.66453	-0.97638
Sme2.5_01944.1_g00011.1	bHLH	0.0145453	1.75696	0.749134	1.33645	0.791334	0.451384
Sme2.5_02014.1_g00007.1	AP2-EREBP	-0.988197	-1.61637	-1.42246	0.908674	-0.942959	-0.712445
Sme2.5_02014.1_g00008.1	AP2-EREBP	-1.30336	-2.33418	-1.23014	-0.817771	-0.418256	0.0655634
Sme2.5_02028.1_g00003.1	MYB	0.743395	-1.14747	-0.902354	3.01433	2.18545	-3.67149
Sme2.5_02039.1_g00002.1	MYB	-0.74998	-0.666599	-1.16555	-0.49906	-0.014229	0.141239
Sme2.5_02055.1_g00009.1	C2C2-GATA	-1.27952	-2.20694	-1.20256	-1.55576	-1.30005	-1.05012
Sme2.5_02073.1_g00002.1	bHLH	-0.361462	1.37152	0.389951	1.86741	0.734667	0.740109
Sme2.5_02102.1_g00007.1	LOB	-2.81404	-1.62792	-1.93869	0.0545966	-0.424955	-0.626538
Sme2.5_02104.1_g00004.1	bHLH	-1.74651	-1.55785	-0.579495	1.90477	1.30865	-0.802563
Sme2.5_02107.1_g00005.1	WRKY	-0.222518	-1.11279	-0.91962	0.0936199	-0.841291	-0.662251
Sme2.5_02111.1_g00009.1	GRAS	-1.50507	-3.19116	-1.39521	1.47045	-0.716777	-0.2198
Sme2.5_02214.1_g00006.1	MYB	-1.10156	-0.800432	-0.30289	-0.0942523	-0.588851	0.262049
Sme2.5_02214.1_g00008.1	GRAS	-0.883032	-1.52543	-0.684609	1.16696	-1.23172	-0.918569
Sme2.5_02242.1_g00002.1	bHLH	0.830816	0.605499	1.09294	-0.348623	0.156721	0.395129
Sme2.5_02384.1_g00006.1	ABI3VP1	-0.674556	-1.69566	-0.0643325	-1.04488	-2.24964	-0.240456
Sme2.5_02490.1_g00007.1	MYB	-0.283026	-1.15548	-1.80527	0.426204	0.378139	0.10982
Sme2.5_02557.1_g00005.1	FAR1	0.211495	1.29174	0.113651	0.0581851	0.598863	0.523176
Sme2.5_02635.1_g00007.1	GRAS	-0.945834	-2.43822	-0.631115	0.306027	-0.0524508	0.343534
Sme2.5_02680.1_g00005.1	MYB	-0.436686	-1.32091	-1.44789	1.86432	1.23645	-1.84066
Sme2.5_02703.1_g00006.1	C3H	0.169477	1.76399	1.26829	0.0569722	0.467389	0.275519
Sme2.5_02705.1_g00003.1	AP2-EREBP	-1.7856	-0.0132844	-0.204927	0.0295461	-0.179788	-0.369929
Sme2.5_02745.1_g00001.1	GRAS	1.01578	1.30274	1.97201	0.268777	0.581957	0.558314
Sme2.5_02773.1_g00006.1	TCP	-1.4718	-1.81541	-2.90486	0.683225	-1.65805	-1.08562
Sme2.5_02785.1_g00003.1	G2-like	-1.01628	-1.25508	-0.516718	-1.00067	-0.923124	-0.387859
Sme2.5_02788.1_g00002.1	TCP	-0.540251	-1.1777	-1.66478	-0.313886	-0.528536	-0.813195
Sme2.5_02908.1_g00002.1	AP2-EREBP	-0.276941	-1.04933	-0.44136	-0.558578	0.439143	0.0445843
Sme2.5_02954.1_g00005.1	GRAS	-1.08659	-0.486175	-0.930523	-0.561065	-0.583203	-0.458054
Sme2.5_02985.1_g00005.1	EIL	-0.217684	-1.49658	-0.882281	-0.000497667	-0.860474	-0.902418
Sme2.5_03161.1_g00007.1	Trihelix	0.305878	1.02494	0.490725	-0.253984	-0.860515	-0.419766
Sme2.5_03274.1_g00007.1	C2C2-CO-like	-0.15557	3.41048	2.18984	2.70671	4.02055	1.93636
Sme2.5_03284.1_g00006.1	C2H2	-1.54764	-0.703802	-0.807044	-0.647367	-0.963475	-0.664493
Sme2.5_03324.1_g00002.1	C2C2-YABBY	-0.431766	-1.1988	-1.55755	0.206461	0.0682577	-0.225714
Sme2.5_03438.1_g00003.1	AP2-EREBP	0.345738	2.1414	0.0337064	0.281814	0.667009	0.541192
Sme2.5_03441.1_g00007.1	AP2-EREBP	-1.29299	-2.68881	-2.43896	-0.0590264	-0.535413	-0.179486
Sme2.5_03464.1_g00003.1	Tify	0.279531	-1.33428	-0.663705	0.697162	0.423976	-0.0871905
Sme2.5_03503.1_g00002.1	CPP	0.120058	0.0583376	2.10968	0.251363	0.887265	0.791072
Sme2.5_03682.1_g00007.1	AP2-EREBP	-3.08998	-1.34184	-2.10943	0.794028	-1.2136	-1.15039
Sme2.5_03715.1_g00002.1	FHA	0.280722	2.79357	2.40391	2.55415	1.79792	2.97075
Sme2.5_03773.1_g00008.1	mTERF	0.966561	1.19303	1.97655	0.457172	1.64098	1.40852
Sme2.5_03788.1_g00003.1	AP2-EREBP	-1.54006	-0.61803	-1.4198	0.642282	-1.33115	-1.39201
Sme2.5_03876.1_g00003.1	NAC	0.1803	-3.67724	-3.68155	-0.535333	-2.97769	-2.48823
Sme2.5_03915.1_g00004.1	FHA	-0.211326	-1.20852	-1.53939	-0.328234	0.579577	-0.973319
Sme2.5_03957.1_g00007.1	GRAS	-0.219082	-1.95774	0.347219	-0.0879325	-1.92356	-1.68016
Sme2.5_03969.1_g00004.1	G2-like	-0.34762	-2.388	-0.795137	0.885629	0.864453	0.759503
Sme2.5_03980.1_g00003.1	WRKY	-0.0501836	2.09282	0.249869	1.44739	-0.781593	0.160101
Sme2.5_04025.1_g00003.1	ARF	-0.54093	-2.64973	-0.460246	-0.962179	0.421356	0.0228965
Sme2.5_04032.1_g00008.1	FAR1	0.326091	1.28458	0.100625	0.131937	-0.0904135	-0.462026
Sme2.5_04079.1_g00005.1	bHLH	-0.7963	-3.55858	-1.52355	-0.827403	-0.521094	-0.479662
Sme2.5_04312.1_g00009.1	HSF	0.513308	1.44529	1.28214	0.260517	-0.125906	0.0673049
Sme2.5_04366.1_g00001.1	C2C2-Dof	-0.323346	-1.63443	-0.76949	0.393994	-0.0683811	0.220933
Sme2.5_04397.1_g00004.1	EIL	-0.561736	-1.27754	-0.835584	0.186647	-0.578555	-0.4917
Sme2.5_04427.1_g00002.1	C3H	-0.253941	0.56486	2.43424	-0.578268	-0.486782	0.141514
Sme2.5_04464.1_g00002.1	NAC	1.72498	0.259396	-1.17711	1.16516	-3.43731	-3.1385
Sme2.5_04588.1_g00001.1	AP2-EREBP	-2.08056	1.14706	2.167	-0.232663	-0.503321	0.0655014
Sme2.5_04642.1_g00005.1	mTERF	0.0781833	2.09699	1.10952	-0.214288	0.652417	0.778477
Sme2.5_04709.1_g00010.1	Trihelix	0.581494	0.0907983	1.61961	0.139902	0.0361587	-0.495676
Sme2.5_04752.1_g00004.1	ARF	0.825776	-3.55196	-0.696692	0.734688	-0.549804	-0.139106
Sme2.5_04770.1_g00001.1	MYB	0.994074	1.58973	1.79584	0.177144	0.311383	0.126577
Sme2.5_04775.1_g00004.1	MYB	-0.587707	-1.43425	-2.44299	0.0432786	-1.52805	-0.847159
Sme2.5_04775.1_g00009.1	ARR-B	-0.678684	-1.47811	-0.533599	-0.0642264	-0.657875	-0.66418
Sme2.5_04776.1_g00007.1	Alfin-like	-0.421594	-0.102724	1.24492	0.342151	0.664406	0.738733
Sme2.5_04796.1_g00003.1	GRAS	-0.854162	-1.06979	-0.720517	-0.0318348	-0.430132	-0.181558
Sme2.5_04829.1_g00004.1	HSF	-1.41556	0.714728	0.117832	-0.77663	0.601773	-0.185333
Sme2.5_04865.1_g00002.1	Alfin-like	0.322131	1.42405	1.63109	0.827366	1.25267	1.64112
Sme2.5_04867.1_g00002.1	MYB	-0.1626	-1.19451	-0.322092	-0.124254	0.238605	-0.136919
Sme2.5_04916.1_g00002.1	mTERF	0	5.26762	0	0	0	0
Sme2.5_05139.1_g00004.1	TCP	0.441357	-1.33696	-1.31503	1.15305	0.565939	-0.274767
Sme2.5_05256.1_g00002.1	GRF	-0.336399	0.204235	1.57668	-0.178628	-0.175178	-0.116637
Sme2.5_05282.1_g00002.1	MYB	-1.20614	-2.49477	-2.53627	-0.669984	-1.54776	-1.31483
Sme2.5_05316.1_g00005.1	MYB	0.533791	1.09177	1.46426	-0.399454	-0.44016	0.0950815
Sme2.5_05467.1_g00001.1	SBP	-2.38232	-2.96717	-1.26577	1.62078	-0.374838	0.69049
Sme2.5_05650.1_g00002.1	GRAS	-0.420513	-1.93583	-2.51353	-2.04177	-3.60132	-2.88325
Sme2.5_05699.1_g00002.1	MYB	0.261311	1.01596	1.50241	-0.0782445	0.0689489	0.0288631
Sme2.5_05784.1_g00002.1	VOZ	-0.79415	-1.24246	-0.557217	0.527175	0.764285	0.223393
Sme2.5_05868.1_g00004.1	MYB	1.41996	1.10032	-0.0554624	1.8627	1.97595	-0.439798
Sme2.5_05903.1_g00003.1	GRAS	-0.405876	-1.26202	-1.10887	-0.624076	-0.788431	-0.577298
Sme2.5_05971.1_g00001.1	AP2-EREBP	0.27677	1.36135	1.86957	2.73749	-0.369545	0.0597149
Sme2.5_05996.1_g00003.1	bZIP	-2.87539	-0.559652	-0.500874	1.60512	-0.332902	1.76387
Sme2.5_06171.1_g00008.1	MYB	0.16171	1.45708	-0.195386	-0.633986	-0.94004	-0.611568
Sme2.5_06246.1_g00002.1	ULT	0.560845	-1.22397	0.187389	0.2591	-0.507975	0.342394
Sme2.5_06280.1_g00002.1	MYB	1.50668	-0.235787	0.756312	2.63086	-0.453279	-2.51751
Sme2.5_06423.1_g00002.1	WRKY	-0.335699	-1.02488	-1.18332	0.651592	-0.0223755	0.0465089
Sme2.5_06471.1_g00001.1	ARF	0.431195	1.3464	0.743213	0.673774	1.58892	0.488902
Sme2.5_06702.1_g00005.1	G2-like	-0.701957	-3.15468	-1.17019	-1.30363	-0.774833	-0.916165
Sme2.5_06802.1_g00002.1	AP2-EREBP	-0.385886	2.23517	0.748952	0.00374874	-1.14855	-0.73693
Sme2.5_06875.1_g00003.1	DBP	-0.0638854	1.94682	2.13056	0.224322	0.33012	0.247661
Sme2.5_06927.1_g00006.1	NAC	0.292615	0.604895	1.79184	-1.11405	-1.38598	-0.521007
Sme2.5_07467.1_g00002.1	SBP	-0.811762	-1.89648	-1.33603	0.948746	1.45518	0.940783
Sme2.5_07764.1_g00002.1	PLATZ	-0.614522	-1.58857	-2.49025	-1.13993	-1.52409	-1.48647
Sme2.5_08121.1_g00001.1	MADS	-0.341586	-1.35008	-1.30101	0.0921464	0.257001	0.204005
Sme2.5_08423.1_g00001.1	AP2-EREBP	-3.7593	0.693765	-0.43797	0.384393	-0.477728	0.173889
Sme2.5_08533.1_g00002.1	MYB	-1.86729	-1.23361	-2.30175	0.313862	-0.968922	-0.867086
Sme2.5_08580.1_g00003.1	RWP-RK	-1.73641	0.895166	0.0810422	1.13578	0.825578	0.655958
Sme2.5_09380.1_g00001.1	C2C2-GATA	0.0034885	-0.266724	1.26874	0.0971428	0.0517099	0.235785
Sme2.5_09577.1_g00004.1	GRAS	0.291766	1.18353	1.04776	0.38799	0.531619	0.41935
Sme2.5_10236.1_g00005.1	bHLH	-0.941217	-2.79853	-1.54803	0.169261	-0.420854	0.855987
Sme2.5_10325.1_g00001.1	AP2-EREBP	-2.78246	-2.0962	-1.71891	2.70588	-1.65897	-1.55258
Sme2.5_11325.1_g00004.1	mTERF	0.804687	3.14144	0.912291	0.0630044	-0.0172294	0.504237
Sme2.5_11344.1_g00001.1	bZIP	-1.22827	-3.44968	-3.03417	0.689832	-0.344254	-1.92026
Sme2.5_11740.1_g00001.1	GeBP	-0.215962	-1.31742	-0.588927	-0.856075	-0.480362	-0.453764
Sme2.5_11816.1_g00001.1	MYB	-2.41328	-1.06485	-2.41834	-0.0680492	-1.06749	-0.851955
Sme2.5_12621.1_g00001.1	BES1	0.601751	1.08334	0.471872	0.244922	0.352195	0.379515
Sme2.5_12699.1_g00005.1	mTERF	-0.353348	-0.10575	-1.19356	-0.543342	-0.744065	-0.720156
Sme2.5_12868.1_g00001.1	AP2-EREBP	0.0102644	1.45959	0.373592	1.26663	0.750632	-0.707744
Sme2.5_14424.1_g00001.1	GRAS	0.462161	-3.3169	-1.31465	-0.776405	-0.939353	-0.321683
Sme2.5_15253.1_g00001.1	LIM	0.0237577	-3.04571	-3.62566	-1.65342	-2.71571	-2.57782
Sme2.5_16526.1_g00002.1	BES1	-1.18402	-1.09581	-1.32992	-0.0343801	-0.801006	-0.628195
Sme2.5_21447.1_g00001.1	NAC	1.67488	3.48933	1.59613	0.261216	0.761373	0.334695
Sme2.5_24183.1_g00002.1	MYB	-3.10537	-3.07338	-1.87831	0.0649231	-0.950451	-0.359442
Sme2.5_24839.1_g00001.1	C2H2	-0.0862218	-3.01074	-2.69402	0.182386	0.755291	0.341863
Sme2.5_24940.1_g00001.1	C2C2-GATA	-2.07815	-1.61225	-1.14671	0.132378	-1.04357	-0.232092
